# Supplementary material for: Differential transcriptomic profiles effected by oil palm phenolics indicate novel health outcomes
Source: BMC Genomics. 2011 Aug 25;12:432. doi: 10.1186/1471-2164-12-432 (PMC3175228; doi:10.1186/1471-2164-12-432)
Supplement: Additional file 1 — List of genes significantly changed in the liver, spleen and heart by OPP. The |Differential Score| for all genes is more than 20, equivalent to a P Value of less than 0.01. [file 1471-2164-12-432-S1.XLS]

## Sheet: Liver
UP-REGULATED - GENES (TREATMENT VERSUS CONTROL)
TargetID	Diff_Score	Fold_Change	Symbol	Accession	Definition
scl0002163.1_25-S	79.247	1.64	Acaa2	NM_177470	Mus musculus acetyl-Coenzyme A acyltransferase 2 (mitochondrial 3-oxoacyl-Coenzyme A thiolase) (Acaa2), mRNA.
scl0223631.4_104-S	78.2887	1.9	BC025446	NM_146058.1	Mus musculus cDNA sequence BC025446 (BC025446), mRNA.
scl22543.4.4_13-S	73.7001	1.71	Adh5	NM_007410.2	Mus musculus alcohol dehydrogenase 5 (class III), chi polypeptide (Adh5), mRNA.
scl0001859.1_11-S	60.7215	1.82	Bdh	NM_175177.3	Mus musculus 3-hydroxybutyrate dehydrogenase (heart, mitochondrial) (Bdh), mRNA.
scl0002198.1_20-S	59.0251	1.64	Acaa2	NM_177470.2	Mus musculus acetyl-Coenzyme A acyltransferase 2 (mitochondrial 3-oxoacyl-Coenzyme A thiolase) (Acaa2), mRNA.
scl000715.1_17-S	59.0004	1.78	Got2	NM_010325.1	Mus musculus glutamate oxaloacetate transaminase 2, mitochondrial (Got2), mRNA.
scl00224530.2_63-S	54.887	1.98	Acat3	NM_153151.1	Mus musculus acetyl-Coenzyme A acetyltransferase 3 (Acat3), mRNA.
18S_rRNA_X00686_523-S	53.1373	1.46	Pigt	NM_133779.1	Mus musculus phosphatidylinositol glycan, class T (Pigt), mRNA.
scl41336.2.1_23-S	52.5084	1.56	C730027E14Rik	NM_146020.1	Mus musculus RIKEN cDNA C730027E14 gene (C730027E14Rik), mRNA.
scl36033.13_6-S	50.5183	1.51	Ei24	NM_007915	Mus musculus etoposide induced 2.4 mRNA (Ei24), mRNA.
scl44313.2.1_9-S	48.6184	1.87	Akr1c12	NM_013777.1	Mus musculus aldo-keto reductase family 1, member C12 (Akr1c12), mRNA.
scl014683.1_3-S	48.2129	1.82	Gnas	NM_010309.1	Mus musculus GNAS (guanine nucleotide binding protein, alpha stimulating) complex locus (Gnas), mRNA.
scl0224530.9_22-S	47.9457	1.94	Acat3	NM_153151.1	Mus musculus acetyl-Coenzyme A acetyltransferase 3 (Acat3), mRNA.
scl000929.1_30-S	47.7092	2.11	Ugt1a6	NM_145079	Mus musculus UDP glycosyltransferase 1 family, polypeptide A6 (Ugt1a6), mRNA.
scl0002030.1_52-S	46.9372	1.98	Slc2a2	NM_031197.1	Mus musculus solute carrier family 2 (facilitated glucose transporter), member 2 (Slc2a2), mRNA.
scl0002589.1_2-S	45.4333	1.64	Eef1d	NM_023240.1	Mus musculus eukaryotic translation elongation factor 1 delta (guanine nucleotide exchange protein) (Eef1d), mRNA.
scl0001033.1_52-S	45.3766	2.17	Slco1b2	NM_020495.1	Mus musculus solute carrier organic anion transporter family, member 1b2 (Slco1b2), transcript variant 1, mRNA.
scl0003604.1_30-S	44.8511	1.61	Etfa	NM_145615.2	Mus musculus electron transferring flavoprotein, alpha polypeptide (Etfa), nuclear gene encoding mitochondrial protein, mRNA.
scl46912.2.1_27-S	43.3812	1.53	Cyp2d26	NM_029562.1	Mus musculus cytochrome P450, family 2, subfamily d, polypeptide 26 (Cyp2d26), mRNA.
scl37375.4.1_4-S	43.2795	1.39	Rdh7	NM_017473.1	Mus musculus retinol dehydrogenase 7 (Rdh7), mRNA.
scl0002748.1_8-S	42.7998	1.54	1110060F11Rik	NM_026395.1	Mus musculus RIKEN cDNA 1110060F11 gene (1110060F11Rik), mRNA.
scl49313.9.1_27-S	42.3062	1.61	Hrg	NM_053176.1	Mus musculus histidine-rich glycoprotein (Hrg), mRNA.
scl0001647.1_23-S	42.1212	1.5		XM_128511.3	Mus musculus RIKEN cDNA 0610011F06 gene (0610011F06Rik), mRNA.
scl000906.1_50-S	41.7839	2	Acadl	NM_007381.2	Mus musculus acetyl-Coenzyme A dehydrogenase, long-chain (Acadl), mRNA.
scl094184.1_45-S	41.3705	1.99	AA415817	NM_053181.1	Mus musculus expressed sequence AA415817 (AA415817), mRNA.
scl0394435.1_1-S	40.1726	1.95	Ugt1a9	NM_201410
scl0020280.2_23-S	39.8545	1.61	Scp2	NM_011327.1	Mus musculus sterol carrier protein 2, liver (Scp2), mRNA.
scl0002680.1_6-S	38.8514	1.46	Nsep1	NM_011732.1	Mus musculus nuclease sensitive element binding protein 1 (Nsep1), mRNA.
scl0075423.2_59-S	38.5941	2.07	2810410P22Rik	NM_182994.1
scl000238.1_112-S	38.0226	1.4	Stard10	NM_019990.1	Mus musculus START domain containing 10 (Stard10), mRNA.
scl39441.15.1_92-S	37.7106	1.7	Tex2	XM_203370.3	Mus musculus testis expressed gene 2 (Tex2), mRNA.
scl48681.7.1_1-S	37.7049	1.62	Comt	XM_147265.1	Mus musculus catechol-O-methyltransferase (Comt), mRNA.
scl056334.4_3-S	37.1867	1.58	1110032D12Rik	NM_019770	Mus musculus RIKEN cDNA 1110032D12 gene (1110032D12Rik), mRNA.
scl000472.1_13-S	36.7823	1.49	1110011F09Rik	NM_029576.1	Mus musculus RIKEN cDNA 1110011F09 gene (1110011F09Rik), mRNA.
scl50967.4_2-S	36.7663	1.46	0610011F06Rik	XM_128511	Mus musculus RIKEN cDNA 0610011F06 gene (0610011F06Rik), mRNA.
scl0001658.1_57-S	36.4171	1.82	Acat2	NM_009338	Mus musculus acetyl-Coenzyme A acetyltransferase 2 (Acat2), mRNA.
scl000765.1_6-S	35.984	2.51	Insig2	NM_178082.2	Mus musculus insulin induced gene 2 (Insig2), mRNA.
scl012268.18_2-S	35.9687	1.82	C4	NM_009780.1	Mus musculus complement component 4 (within H-2S) (C4), mRNA.
scl19733.18.1_13-S	35.9543	1.54	Mcm10	NM_027290.1	Mus musculus minichromosome maintenance deficient 10 (S. cerevisiae) (Mcm10), mRNA.
scl0001722.1_31-S	35.4675	1.49	Plg	NM_008877.2	Mus musculus plasminogen (Plg), mRNA.
scl0052815.1_84-S	35.4489	1.53	Ldhd	NM_027570.3	Mus musculus lactate dehydrogenase D (Ldhd), mRNA.
scl20039.1_29-S	35.3482	1.61	Sdbcag84	NM_025516.2	Mus musculus serologically defined breast cancer antigen 84 (Sdbcag84), mRNA.
scl0001591.1_7-S	35.2693	1.78	Hnrph1	NM_021510.1	Mus musculus heterogeneous nuclear ribonucleoprotein H1 (Hnrph1), mRNA.
scl020280.7_0-S	35.2691	1.75	Scp2	NM_011327.1	Mus musculus sterol carrier protein 2, liver (Scp2), mRNA.
scl0002832.1_59-S	34.4716	2.12	Ptp4a2	NM_008974.2	Mus musculus protein tyrosine phosphatase 4a2 (Ptp4a2), mRNA.
scl0068395.1_77-S	34.1722	1.46	0610037M15Rik
scl013179.1_84-S	34.1379	1.68	Dcn	NM_007833.1	Mus musculus decorin (Dcn), mRNA.
scl0002709.1_68-S	33.3008	1.42	Nipsnap3b	NM_025623.1	Mus musculus nipsnap homolog 3B (C. elegans) (Nipsnap3b), mRNA.
scl0028200.2_26-S	33.0472	1.51	Dhrs4	NM_030686.1	Mus musculus dehydrogenase/reductase (SDR family) member 4 (Dhrs4), mRNA.
scl0002714.1_31-S	33.0258	1.85	Nipsnap3b	NM_025623.1	Mus musculus nipsnap homolog 3B (C. elegans) (Nipsnap3b), mRNA.
scl51947.8_27-S	33.0087	1.74	Snx2	NM_026386	Mus musculus sorting nexin 2 (Snx2), mRNA.
scl000252.1_5-S	32.7606	1.71	Snurf	NM_033174	Mus musculus SNRPN upstream reading frame (Snurf), mRNA.
scl00319800.1_48-S	32.6952	2.36	C730048C13Rik	NM_177002.2	Mus musculus RIKEN cDNA C730048C13 gene (C730048C13Rik), mRNA.
scl0004026.1_20-S	32.688	2.28	Hadhb	NM_145558	Mus musculus hydroxyacyl-Coenzyme A dehydrogenase/3-ketoacyl-Coenzyme A thiolase/enoyl-Coenzyme A hydratase, beta subunit (Hadhb), mRNA.
scl0001911.1_22-S	32.5077	2.09	Umps	NM_009471.1	Mus musculus uridine monophosphate synthetase (Umps), mRNA.
scl15941.6.1_27-S	32.2201	1.45	Ndufs2	NM_153064.3	Mus musculus NADH dehydrogenase (ubiquinone) Fe-S protein 2 (Ndufs2), mRNA.
scl21503.2.1_16-S	32.0781	2.11	Hadhsc	NM_008212.1	Mus musculus L-3-hydroxyacyl-Coenzyme A dehydrogenase, short chain (Hadhsc), mRNA.
scl0002854.1_22-S	31.6608	1.39	Hmgcl	NM_008254.1	Mus musculus 3-hydroxy-3-methylglutaryl-Coenzyme A lyase (Hmgcl), mRNA.
scl066589.4_10-S	31.6459	1.67	Ube2v1	NM_023230.1	Mus musculus ubiquitin-conjugating enzyme E2 variant 1 (Ube2v1), mRNA.
scl0001894.1_46-S	31.6008	1.61	Comt	XM_147265.1	Mus musculus catechol-O-methyltransferase (Comt), mRNA.
scl00071.1_7-S	31.4873	1.52	Psmd13	NM_011875	Mus musculus proteasome (prosome, macropain) 26S subunit, non-ATPase, 13 (Psmd13), mRNA.
scl0002777.1_339-S	31.4127	1.47	Ak2	NM_016895.2	Mus musculus adenylate kinase 2 (Ak2), mRNA.
scl052815.2_29-S	31.1251	1.72	Ldhd	NM_027570.3	Mus musculus lactate dehydrogenase D (Ldhd), mRNA.
scl0003871.1_18-S	30.9395	1.69	Upb1	NM_133995.1	Mus musculus ureidopropionase, beta (Upb1), mRNA.
scl0001706.1_11-S	30.7166	1.44	Haao	BC012872	Mus musculus 3-hydroxyanthranilate 3,4-dioxygenase (Haao), mRNA.
scl000737.1_18-S	30.6095	1.58	Atp6v0d1	NM_013477.2	Mus musculus ATPase, H+ transporting, V0 subunit D isoform 1 (Atp6v0d1), mRNA.
scl0003582.1_66-S	30.5231	1.89	Acad8	NM_025862.1	Mus musculus acyl-Coenzyme A dehydrogenase family, member 8 (Acad8), mRNA.
scl29523.5.1_4-S	30.4011	1.38	C1rl	NM_181344.2	Mus musculus complement component 1, r subcomponent-like (C1rl), mRNA.
scl0002052.1_0-S	30.356	1.59	Cryz	NM_009968.1	Mus musculus crystallin, zeta (Cryz), mRNA.
scl0013112.1_193-S	30.2737	1.68	Cyp3a11	NM_007818.2	Mus musculus cytochrome P450, family 3, subfamily a, polypeptide 11 (Cyp3a11), mRNA.
scl39936.8.1_29-S	29.7022	1.35	Serpinf2	NM_008878.1	Mus musculus serine (or cysteine) proteinase inhibitor, clade F, member 2 (Serpinf2), mRNA.
scl056347.10_39-S	29.6585	1.78	Eif3s8	NM_146200	Mus musculus eukaryotic translation initiation factor 3, subunit 8 (Eif3s8), mRNA.
scl0003317.1_1-S	29.3938	1.62	Zfp313	NM_030743.3	Mus musculus zinc finger protein 313 (Zfp313), mRNA.
scl50468.7.1_9-S	29.2923	1.46	Galm	NM_176963.2	Mus musculus galactose mutarotase (Galm), mRNA.
scl000950.1_13-S	29.2222	1.55	Cyp27a1	NM_024264.3	Mus musculus cytochrome P450, family 27, subfamily a, polypeptide 1 (Cyp27a1), mRNA.
scl0019244.1_47-S	29.2034	1.5	Ptp4a2	NM_008974.2	Mus musculus protein tyrosine phosphatase 4a2 (Ptp4a2), mRNA.
scl000612.1_15-S	29.1547	1.72	Psmd7	NM_010817.1	Mus musculus proteasome (prosome, macropain) 26S subunit, non-ATPase, 7 (Psmd7), mRNA.
scl018103.3_14-S	29.1497	1.38	Nme2	NM_008705.3	Mus musculus expressed in non-metastatic cells 2, protein (Nme2), mRNA.
scl0001235.1_220-S	28.9732	1.42	Pex5	NM_175933.1	Mus musculus peroxisome biogenesis factor 5 (Pex5), mRNA.
scl013909.6_35-S	28.9452	2.4	LOC13909	NM_144511.1	Mus musculus esterase 31-like (LOC13909), mRNA.
scl0001816.1_0-S	28.8451	2.48	Eif4a2	XM_147230.1	Mus musculus eukaryotic translation initiation factor 4A2 (Eif4a2), mRNA.
scl059013.8_10-S	28.8226	1.68	Hnrph1	NM_021510.1	Mus musculus heterogeneous nuclear ribonucleoprotein H1 (Hnrph1), mRNA.
scl51111.10.24_9-S	28.7905	1.34	Tcp1	NM_013686.1	Mus musculus t-complex protein 1 (Tcp1), mRNA.
scl000708.1_100-S	28.7575	1.47	Atp6v0d1	NM_013477.2	Mus musculus ATPase, H+ transporting, V0 subunit D isoform 1 (Atp6v0d1), mRNA.
scl0050908.1_128-S	28.6307	1.64	C1s	NM_144938.1	Mus musculus complement component 1, s subcomponent (C1s), mRNA.
scl43245.1.1_35-S	28.4895	1.33	Immp2l	NM_053122.2	Mus musculus inner mitochondrial membrane peptidase 2-like (S. cerevisiae) (Immp2l), mRNA.
scl0056428.2_17-S	28.4103	1.46	Mtch2	NM_019758.2	Mus musculus mitochondrial carrier homolog 2 (C. elegans) (Mtch2), mRNA.
scl0001073.1_120-S	28.3631	1.87	Cxcl12	NM_021704.1	Mus musculus chemokine (C-X-C motif) ligand 12 (Cxcl12), transcript variant 2, mRNA.
scl015473.5_18-S	28.3274	1.55	Hrsp12	NM_008287.2	Mus musculus heat-responsive protein 12 (Hrsp12), mRNA.
scl54743.5_163-S	28.3078	1.38	Gjb1	NM_008124.2	Mus musculus gap junction membrane channel protein beta 1 (Gjb1), mRNA.
scl021762.20_1-S	28.2696	1.42	Psmd2	NM_134101.1	Mus musculus proteasome (prosome, macropain) 26S subunit, non-ATPase, 2 (Psmd2), mRNA.
scl00276770.1_2-S	28.0302	1.53	Eif5a	NM_181582.2	Mus musculus eukaryotic translation initiation factor 5A (Eif5a), mRNA.
scl53398.18.1_7-S	27.9982	1.9	Ganab	NM_008060.1
scl000941.1_0-S	27.8057	1.62	Ndufs2	NM_153064.3	Mus musculus NADH dehydrogenase (ubiquinone) Fe-S protein 2 (Ndufs2), mRNA.
scl0382053.6_30-S	27.718	2.21	Es31	XM_356125.1
scl0003277.1_55-S	27.4433	1.48	H13	NM_010376.2	Mus musculus histocompatibility 13 (H13), mRNA.
scl0015516.2_144-S	27.4146	1.69	Hspcb	NM_008302.2	Mus musculus heat shock protein 1, beta (Hspcb), mRNA.
scl068349.3_1-S	27.3448	1.32	Ndufs3	XM_130347.1	Mus musculus NADH dehydrogenase (ubiquinone) Fe-S protein 3 (Ndufs3), mRNA.
scl0002060.1_6-S	27.2721	2.34	Slc2a2	NM_031197.1	Mus musculus solute carrier family 2 (facilitated glucose transporter), member 2 (Slc2a2), mRNA.
scl000606.1_3-S	27.2627	1.72	Cdk10	NM_194444.1	Mus musculus cyclin-dependent kinase (CDC2-like) 10 (Cdk10), transcript variant 2, mRNA.
scl0002776.1_66-S	27.2036	1.36	Eif3s2	NM_018799	Mus musculus eukaryotic translation initiation factor 3, subunit 2 (beta) (Eif3s2), mRNA.
scl54764.8.1_5-S	27.1776	2.3	Ar	NM_013476.2	Mus musculus androgen receptor (Ar), mRNA.
scl000134.1_57-S	27.1419	1.83	Csrp3	NM_013808.3	Mus musculus cysteine and glycine-rich protein 3 (Csrp3), mRNA.
scl36809.14.1_41-S	26.9896	1.33	Clpx	NM_011802.1	Mus musculus caseinolytic protease X (E.coli) (Clpx), mRNA.
scl0050909.2_55-S	26.9386	1.52	C1r	NM_023143.1	Mus musculus complement component 1, r subcomponent (C1r), mRNA.
scl22887.9_86-S	26.7346	1.49	4930504E06Rik	NM_133858.2	Mus musculus RIKEN cDNA 4930504E06 gene (4930504E06Rik), mRNA.
scl19300.3.1_12-S	26.4798	1.65	2010311D03Rik	NM_133839.1	Mus musculus RIKEN cDNA 2010311D03 gene (2010311D03Rik), mRNA.
scl0003620.1_13-S	26.4706	2.24	Slc17a3	NM_134069.2	Mus musculus solute carrier family 17 (sodium phosphate), member 3 (Slc17a3), mRNA.
scl0002729.1_104-S	26.375	2.16	Rgs3	NM_134257.1	Mus musculus regulator of G-protein signaling 3 (Rgs3), mRNA.
scl0001589.1_43-S	26.2831	1.77	AI415282	NM_134021.1	Mus musculus expressed sequence AI415282 (AI415282), mRNA.
scl019042.1_95-S	26.2438	1.83	Ppm1a	NM_008910.2	Mus musculus protein phosphatase 1A, magnesium dependent, alpha isoform (Ppm1a), mRNA.
scl013085.8_30-S	25.9987	1.63	Cyp2a12	NM_133657	Mus musculus cytochrome P450, family 2, subfamily a, polypeptide 12 (Cyp2a12), mRNA.
scl0002876.1_12-S	25.8057	1.47	Ard1	NM_019870.1	Mus musculus N-acetyltransferase ARD1 homolog (S. cerevisiae) (Ard1), mRNA.
scl000534.1_21-S	25.67	1.43	Ppp1ca	NM_031868.1	Mus musculus protein phosphatase 1, catalytic subunit, alpha isoform (Ppp1ca), mRNA.
scl23015.4.5_22-S	25.6282	1.31	Mrpl24	NM_026591.1	Mus musculus mitochondrial ribosomal protein L24 (Mrpl24), mRNA.
scl011844.1_12-S	25.4724	1.5	Arf5	NM_007480.1	Mus musculus ADP-ribosylation factor 5 (Arf5), mRNA.
scl22884.7.1_23-S	25.3596	1.4	Lass2	NM_029789.1	Mus musculus longevity assurance homolog 2 (S. cerevisiae) (Lass2), mRNA.
scl40160.8.1_28-S	25.3161	1.62	1110031B06Rik	NM_144521.1	Mus musculus RIKEN cDNA 1110031B06 gene (1110031B06Rik), mRNA.
scl015516.6_124-S	25.1225	1.79	Hspcb	NM_008302.2	Mus musculus heat shock protein 1, beta (Hspcb), mRNA.
scl16210.3.1_71-S	25.0996	1.58	Cfhl1	NM_015780.1	Mus musculus complement component factor h-like 1 (Cfhl1), mRNA.
scl000989.1_15-S	25.0644	2.23	sty	U21209
scl012370.8_14-S	24.9993	1.44	Casp8	NM_009812.1	Mus musculus caspase 8 (Casp8), mRNA.
scl0002125.1_16-S	24.989	1.69	Cryz	NM_009968.1	Mus musculus crystallin, zeta (Cryz), mRNA.
scl0020425.2_56-S	24.9549	1.5	Shmt1	NM_009171.1	Mus musculus serine hydroxymethyl transferase 1 (soluble) (Shmt1), mRNA.
scl0013085.1_15-S	24.8617	1.62	Cyp2a12	NM_133657.1	Mus musculus cytochrome P450, family 2, subfamily a, polypeptide 12 (Cyp2a12), mRNA.
scl0002379.1_67-S	24.8607	1.55	Mthfd1	NM_138745	Mus musculus methylenetetrahydrofolate dehydrogenase, methenyltetrahydrofolate cyclohydrolase, formyltetrahydrofolate synthase (Mthfd1), mRNA.
scl000603.1_82-S	24.6804	1.44	1810047C23Rik	NM_138668.1	Mus musculus RIKEN cDNA 1810047C23 gene (1810047C23Rik), mRNA.
scl21997.6.1_47-S	24.5528	1.33	Cd1d1	NM_007639.1	Mus musculus CD1d1 antigen (Cd1d1), mRNA.
scl000370.1_1-S	24.5393	1.64	1600020H07Rik	NM_019975.2	Mus musculus RIKEN cDNA 1600020H07 gene (1600020H07Rik), mRNA.
scl0001001.1_58-S	24.3643	2.07	Als2cr2	NM_172656.3	Mus musculus amyotrophic lateral sclerosis 2 (juvenile) chromosome region, candidate 2 homolog (human) (Als2cr2), transcript variant B, mRNA.
scl0018186.1_241-S	24.2987	1.34	Nrp	NM_008737.1	Mus musculus neuropilin (Nrp), mRNA.
scl20055.4.1_10-S	24.285	1.35	Dncl2a	NM_025947.1	Mus musculus dynein, cytoplasmic, light chain 2A (Dncl2a), mRNA.
scl19361.2.11_20-S	24.1981	1.64	Psmb7	NM_011187.1	Mus musculus proteasome (prosome, macropain) subunit, beta type 7 (Psmb7), mRNA.
scl0001197.1_14-S	24.1947	1.69	Mgll	NM_011844.3	Mus musculus monoglyceride lipase (Mgll), mRNA.
scl0001100.1_114-S	24.1756	1.44	Aqp1	NM_007472.1	Mus musculus aquaporin 1 (Aqp1), mRNA.
scl54000.2.1_5-S	24.0891	1.8	2700099C19Rik	NM_028303.1
scl070544.3_53-S	23.8833	1.41	5730437N04Rik	NM_027457.2	Mus musculus RIKEN cDNA 5730437N04 gene (5730437N04Rik), mRNA.
scl0002310.1_66-S	23.632	1.41	1110057K04Rik	NM_172401.2	Mus musculus RIKEN cDNA 1110057K04 gene (1110057K04Rik), mRNA.
scl0001102.1_1-S	23.5036	1.45	Suclg1	NM_019879.1	Mus musculus succinate-CoA ligase, GDP-forming, alpha subunit (Suclg1), mRNA.
scl0068349.1_0-S	23.5031	1.49	Ndufs3	XM_130347.1	Mus musculus NADH dehydrogenase (ubiquinone) Fe-S protein 3 (Ndufs3), mRNA.
scl0004065.1_58-S	23.4892	1.5	Abhd1	NM_021304.2	Mus musculus abhydrolase domain containing 1 (Abhd1), mRNA.
scl0001737.1_18-S	23.455	1.38		AK002608.1	Mus musculus adult male kidney cDNA, RIKEN full-length enriched library, clone:0610012J07 product:3-hydroxyanthranilate 3,4-dioxygenase, full insert sequence.
scl00242585.2_286-S	23.2505	1.36	Slc35d1	NM_177732.2	Mus musculus solute carrier family 35 (UDP-glucuronic acid/UDP-N-acetylgalactosamine dual transporter), member D1 (Slc35d1), mRNA.
scl26170.7.4_26-S	23.2304	1.35	Acads	NM_007383.2	Mus musculus acyl-Coenzyme A dehydrogenase, short chain (Acads), mRNA.
scl066469.2_10-S	23.0923	1.69	2810405K02Rik	NM_025582.2	Mus musculus RIKEN cDNA 2810405K02 gene (2810405K02Rik), mRNA.
scl0013629.1_11-S	23.059	1.72	Eef2	NM_007907.1	Mus musculus eukaryotic translation elongation factor 2 (Eef2), mRNA.
scl000160.1_38-S	22.8809	1.32	1500016L11Rik	NM_026885.1	Mus musculus RIKEN cDNA 1500016L11 gene (1500016L11Rik), mRNA.
scl0003469.1_9-S	22.6619	1.79	Acad8	NM_025862.1	Mus musculus acyl-Coenzyme A dehydrogenase family, member 8 (Acad8), mRNA.
scl26736.8.4_34-S	22.6523	1.51	Ppm1g	NM_008014.2	Mus musculus protein phosphatase 1G (formerly 2C), magnesium-dependent, gamma isoform (Ppm1g), mRNA.
scl43927.8_10-S	22.6126	1.39	Lman2	NM_025828.2	Mus musculus lectin, mannose-binding 2 (Lman2), mRNA.
scl0001372.1_16-S	22.5677	2.49	Clk4	NM_007714.2	Mus musculus CDC like kinase 4 (Clk4), mRNA.
scl35783.6.1_22-S	22.5521	1.58	Cyp1a2	NM_009993.2	Mus musculus cytochrome P450, family 1, subfamily a, polypeptide 2 (Cyp1a2), mRNA.
scl059042.1_5-S	22.5475	1.41	Cope	NM_021538.1	Mus musculus coatomer protein complex, subunit epsilon (Cope), mRNA.
scl0003728.1_3-S	22.517	1.48	5730408I21Rik	XM_127397.4	Mus musculus RIKEN cDNA 5730408I21 gene (5730408I21Rik), mRNA.
scl50024.4.1_14-S	22.4171	1.48	H2-Ea	NM_010381.2	Mus musculus histocompatibility 2, class II antigen E alpha (H2-Ea), mRNA.
scl19516.4.19_7-S	22.4065	1.64	Surf1	NM_013677.1	Mus musculus surfeit gene 1 (Surf1), mRNA.
scl36050.5.8_18-S	22.3797	1.46	1700001E16Rik	NM_027030.1	Mus musculus RIKEN cDNA 1700001E16 gene (1700001E16Rik), mRNA.
scl24827.11.452_11-S	22.3689	1.26	Hmgcl	NM_008254.1	Mus musculus 3-hydroxy-3-methylglutaryl-Coenzyme A lyase (Hmgcl), mRNA.
scl011848.5_0-S	22.3668	1.45	Rhoa	NM_016802	Mus musculus ras homolog gene family, member A (Rhoa), mRNA.
scl019896.4_30-S	22.2804	1.29	Rpl10a	NM_011287.1	Mus musculus ribosomal protein L10A (Rpl10a), mRNA.
scl0002044.1_26-S	22.264	1.36	Alg5	NM_025442.1	Mus musculus asparagine-linked glycosylation 5 homolog (yeast, dolichyl-phosphate beta-glucosyltransferase) (Alg5), mRNA.
scl0020646.1_10-S	22.2563	1.71	Snrpn	NM_013670	Mus musculus small nuclear ribonucleoprotein N (Snrpn), mRNA.
scl000965.1_10-S	22.2517	1.77	Lypla1	NM_008866.2	Mus musculus lysophospholipase 1 (Lypla1), mRNA.
scl0002111.1_12-S	22.1582	1.3	Mtx1	NM_013604.1	Mus musculus metaxin 1 (Mtx1), mRNA.
scl21095.3.1_3-S	22.1334	1.32	Endog	NM_007931.1	Mus musculus endonuclease G (Endog), mRNA.
scl48122.9.2_1-S	22.099	1.52	C9	NM_013485.1	Mus musculus complement component 9 (C9), mRNA.
scl0013909.2_193-S	22.0177	2.02	LOC13909	NM_144511.1	Mus musculus esterase 31-like (LOC13909), mRNA.
scl014227.3_23-S	21.9108	1.44	Fkbp2	NM_008020.2	Mus musculus FK506 binding protein 2 (Fkbp2), mRNA.
scl0012763.1_321-S	21.8415	2.06	Cmah	NM_007717.1	Mus musculus cytidine monophospho-N-acetylneuraminic acid hydroxylase (Cmah), mRNA.
scl0003820.1_78-S	21.6474	1.69	Chpt1	NM_144807.2	Mus musculus choline phosphotransferase 1 (Chpt1), mRNA.
scl0015926.2_189-S	21.4694	1.29	Idh1	NM_010497.1	Mus musculus isocitrate dehydrogenase 1 (NADP+), soluble (Idh1), mRNA.
scl0053379.2_22-S	21.4325	1.46	Hnrpa2b1	NM_182650.2	Mus musculus heterogeneous nuclear ribonucleoprotein A2/B1 (Hnrpa2b1), transcript variant 2, mRNA.
scl0003727.1_2-S	21.3954	1.75	Hnrpk	NM_025279.1	Mus musculus heterogeneous nuclear ribonucleoprotein K (Hnrpk), mRNA.
scl0319185.1_5-S	21.3201	1.29	Hist1h2bl	NM_178199	Mus musculus histone 1, H2bl (Hist1h2bl), mRNA.
scl00319800.2_57-S	21.2993	3.19	C730048C13Rik	NM_177002.2	Mus musculus RIKEN cDNA C730048C13 gene (C730048C13Rik), mRNA.
scl40009.3.137_12-S	21.2874	1.48	Eif5a
scl012334.3_9-S	21.209	1.65	Capn2	NM_009794.1	Mus musculus calpain 2 (Capn2), mRNA.
scl27087.3.5_17-S	21.1593	1.25	Azgp1	NM_013478.1	Mus musculus alpha-2-glycoprotein 1, zinc (Azgp1), mRNA.
scl0012793.2_38-S	21.0972	1.48	Cnih	NM_009919.1	Mus musculus cornichon homolog (Drosophila) (Cnih), mRNA.
scl23111.16.8_12-S	21.0945	1.53	Gfm	NM_138591.1	Mus musculus G elongation factor (Gfm), mRNA.
scl0012443.2_42-S	21.0319	2.46	Ccnd1	NM_007631.1	Mus musculus cyclin D1 (Ccnd1), mRNA.
scl0004033.1_10-S	21.0173	1.44	Arpc1a	NM_019767.1	Mus musculus actin related protein 2/3 complex, subunit 1A (Arpc1a), mRNA.
scl0002846.1_27-S	20.9924	1.34	Akr7a5	NM_025337.2	Mus musculus aldo-keto reductase family 7, member A5 (aflatoxin aldehyde reductase) (Akr7a5), mRNA.
scl0002371.1_10-S	20.8422	2.12	1200006O19Rik	NM_026164.1	Mus musculus RIKEN cDNA 1200006O19 gene (1200006O19Rik), mRNA.
scl014673.1_90-S	20.778	1.59	Gna12	NM_010302.1	Mus musculus guanine nucleotide binding protein, alpha 12 (Gna12), mRNA.
scl0002451.1_30-S	20.7759	1.64	5730502D15Rik	NM_026485.1	Mus musculus RIKEN cDNA 5730502D15 gene (5730502D15Rik), mRNA.
scl000511.1_89-S	20.6163	1.99	Cyp2c54	NM_206537.1	Mus musculus cytochrome P450 (Cyp2c54), mRNA.
scl0011640.2_184-S	20.5006	1.39	Akap1	NM_009648.1	Mus musculus A kinase (PRKA) anchor protein 1 (Akap1), mRNA.
scl012462.9_0-S	20.379	1.47	Cct3	NM_009836.1	Mus musculus chaperonin subunit 3 (gamma) (Cct3), mRNA.
scl066840.3_20-S	20.3639	1.59	0610008N23Rik	NM_025793.1
scl0001332.1_19-S	20.2159	2.13	Nbr1	NM_008676.1	Mus musculus neighbor of Brca1 gene 1 (Nbr1), mRNA.
scl00230709.1_56-S	20.0948	1.6	Zmpste24	NM_172700.1	Mus musculus zinc metalloproteinase, STE24 homolog (S. cerevisiae) (Zmpste24), mRNA.
scl27015.4.1_35-S	20.0829	1.35	Kdelr2	NM_025841.1	Mus musculus KDEL (Lys-Asp-Glu-Leu) endoplasmic reticulum protein retention receptor 2 (Kdelr2), mRNA.
scl022630.1_91-S	20.0606	1.85	Ywhaq	NM_011739	Mus musculus tyrosine 3-monooxygenase/tryptophan 5-monooxygenase activation protein, theta polypeptide (Ywhaq), mRNA.
scl014567.8_50-S	20.0376	2.38	Gdi1	NM_010273.1	Mus musculus guanosine diphosphate (GDP) dissociation inhibitor 1 (Gdi1), mRNA.
scl0003076.1_71-S	20.0288	1.44	Il15ra	NM_133836.1	Mus musculus interleukin 15 receptor, alpha chain (Il15ra), mRNA.
DOWN-REGULATED - GENES (TREATMENT VERSUS CONTROL)
TargetID	Diff_Score	Fold_Change	Symbol	Accession	Definition
scl0002482.1_22-S	-64.4576	-2.85	Slc38a2	NM_175121.3	Mus musculus solute carrier family 38, member 2 (Slc38a2), mRNA.
scl0054132.2_227-S	-45.6555	-1.48	Pdlim1	NM_016861.1	Mus musculus PDZ and LIM domain 1 (elfin) (Pdlim1), mRNA.
scl50143.3.1_18-S	-42.467	-1.47	0610039D01Rik	NM_026307.2	Mus musculus RIKEN cDNA 0610039D01 gene (0610039D01Rik), mRNA.
scl0208715.1_140-S	-41.0421	-1.84	Hmgcs1	NM_145942.2	Mus musculus 3-hydroxy-3-methylglutaryl-Coenzyme A synthase 1 (Hmgcs1), mRNA.
scl018194.8_27-S	-38.0601	-1.77	Nsdhl	NM_010941.3	Mus musculus NAD(P) dependent steroid dehydrogenase-like (Nsdhl), mRNA.
scl078779.1_155-S	-37.9106	-1.71	2610039E05Rik	NM_030176.2	Mus musculus RIKEN cDNA 2610039E05 gene (2610039E05Rik), mRNA.
scl0017134.1_226-S	-36.022	-1.62	Mafg	NM_010756.3	Mus musculus v-maf musculoaponeurotic fibrosarcoma oncogene family, protein G (avian) (Mafg), mRNA.
scl42308.7_397-S	-35.3078	-1.71	Rdh11	NM_021557	Mus musculus retinol dehydrogenase 11 (Rdh11), mRNA.
scl0110196.3_64-S	-35.124	-1.7	Fdps	NM_134469.2	Mus musculus farnesyl diphosphate synthetase (Fdps), mRNA.
scl38691.9.1510_67-S	-34.4489	-1.37	Midn	NM_021565.1	Mus musculus midnolin (Midn), mRNA.
scl53495.6.1_70-S	-33.962	-1.4	Drap1	NM_024176.1	Mus musculus Dr1 associated protein 1 (negative cofactor 2 alpha) (Drap1), mRNA.
scl0021413.1_300-S	-33.1239	-1.48	Tcf4	NM_013685.1	Mus musculus transcription factor 4 (Tcf4), mRNA.
scl27491.7_248-S	-32.8525	-1.38	Lrrc5	NM_178701.2	Mus musculus leucine-rich repeat-containing 5 (Lrrc5), mRNA.
scl45683.9_474-S	-32.7092	-1.36	5730469M10Rik	NM_027464	Mus musculus RIKEN cDNA 5730469M10 gene (5730469M10Rik), mRNA.
scl0246277.1_158-S	-30.5079	-2.79	Csad	NM_144942	Mus musculus cysteine sulfinic acid decarboxylase (Csad), mRNA.
scl19480.4_1-S	-28.587	-1.35	Zdhhc12	NM_025428.1	Mus musculus zinc finger, DHHC domain containing 12 (Zdhhc12), mRNA.
scl29741.15_76-S	-28.5266	-1.56	Slc6a6	NM_009320.3	Mus musculus solute carrier family 6 (neurotransmitter transporter, taurine), member 6 (Slc6a6), mRNA.
scl0209011.1_312-S	-27.6274	-1.34	Sirt7	NM_153056.1	Mus musculus sirtuin 7 (silent mating type information regulation 2, homolog) 7 (S. cerevisiae) (Sirt7), mRNA.
scl43661.2_29-S	-27.6007	-1.42	F2r	NM_010169.2	Mus musculus coagulation factor II (thrombin) receptor (F2r), mRNA.
scl0050926.1_17-S	-27.4873	-1.57	Hnrpdl	NM_016690.2	Mus musculus heterogeneous nuclear ribonucleoprotein D-like (Hnrpdl), mRNA.
scl37933.6_401-S	-27.3363	-1.39	D10Ertd641e	NM_025514.1	Mus musculus DNA segment, Chr 10, ERATO Doi 641, expressed (D10Ertd641e), mRNA.
scl30662.5.1_110-S	-27.0824	-1.4	Qprt	NM_133686.1	Mus musculus quinolinate phosphoribosyltransferase (Qprt), mRNA.
scl21063.24_624-S	-26.4013	-1.33	Golga2	NM_133852.1	Mus musculus golgi autoantigen, golgin subfamily a, 2 (Golga2), mRNA.
scl37628.15.1_8-S	-26.3962	-1.33	Nr1h4	NM_009108.1	Mus musculus nuclear receptor subfamily 1, group H, member 4 (Nr1h4), mRNA.
scl0020598.1_244-S	-25.9956	-1.52	Smpd2	NM_009213.1	Mus musculus sphingomyelin phosphodiesterase 2, neutral (Smpd2), mRNA.
scl021351.9_19-S	-25.9053	-1.28	Taldo1	NM_011528.1	Mus musculus transaldolase 1 (Taldo1), mRNA.
scl022294.1_13-S	-25.5765	-1.3	Uxt	NM_013840.2	Mus musculus ubiquitously expressed transcript (Uxt), mRNA.
scl020382.2_66-S	-25.5524	-1.39	Sfrs2	NM_011358.1	Mus musculus splicing factor, arginine/serine-rich 2 (SC-35) (Sfrs2), mRNA.
scl17782.7.1_158-S	-25.3879	-1.42	1110060O18Rik	NM_026846.1	Mus musculus RIKEN cDNA 1110060O18 gene (1110060O18Rik), mRNA.
scl50683.12_301-S	-25.1673	-1.38	Gtpbp2	NM_019581.2	Mus musculus GTP binding protein 2 (Gtpbp2), mRNA.
scl50670.2.184_270-S	-24.8404	-1.32	2310039H08Rik	NM_025966.2	Mus musculus RIKEN cDNA 2310039H08 gene (2310039H08Rik), mRNA.
scl27262.6_658-S	-24.6921	-1.87	9130017A15Rik	NM_177242.3	Mus musculus RIKEN cDNA 9130017A15 gene (9130017A15Rik), mRNA.
scl0219140.10_154-S	-24.2731	-1.32	Spata13	XM_147847.4
scl0217039.1_54-S	-23.7469	-1.28	Ggnbp2	NM_153144.1
scl34758.8_55-S	-23.6796	-1.67	Sc4mol	NM_025436.1	Mus musculus sterol-C4-methyl oxidase-like (Sc4mol), mRNA.
scl068877.8_322-S	-23.5671	-1.33	Maf1	NM_026859.2	Mus musculus MAF1 homolog (yeast) (Maf1), mRNA.
scl0016987.2_34-S	-23.2195	-1.66	Lss	NM_146006	Mus musculus lanosterol synthase (Lss), mRNA.
scl36214.3_394-S	-23.1272	-1.36	Gbif	NM_019683.2	Mus musculus globin inducing factor, fetal (Gbif), mRNA.
scl0011983.1_209-S	-22.77	-1.28	Atpif1	NM_007512.2
scl068520.7_219-S	-22.5893	-1.28	Zfyve21	NM_026752.2	Mus musculus zinc finger, FYVE domain containing 21 (Zfyve21), mRNA.
scl49769.9_10-S	-22.461	-1.98	M6prbp1	NM_025836.1	Mus musculus mannose-6-phosphate receptor binding protein 1 (M6prbp1), mRNA.
scl24041.13_589-S	-22.0125	-1.54	Pcsk9	NM_153565.1	Mus musculus proprotein convertase subtilisin/kexin type 9 (Pcsk9), mRNA.
scl46998.15.1_4-S	-21.9644	-1.3	Eif3s7	NM_018749	Mus musculus eukaryotic translation initiation factor 3, subunit 7 (zeta) (Eif3s7), mRNA.
scl0015081.1_185-S	-21.8935	-1.33	H3f3b	NM_008211.2	Mus musculus H3 histone, family 3B (H3f3b), mRNA.
scl17781.7.1_157-S	-21.802	-1.38	D1Ertd161e	NM_026187.3	Mus musculus DNA segment, Chr 1, ERATO Doi 161, expressed (D1Ertd161e), mRNA.
scl52114.2_187-S	-21.6899	-5.71	Egr1	NM_007913.2	Mus musculus early growth response 1 (Egr1), mRNA.
scl0014057.2_277-S	-21.4918	-1.34	Sfxn1	NM_027324.2	Mus musculus sideroflexin 1 (Sfxn1), mRNA.
scl080290.2_65-S	-21.03	-1.42	Gpr146	NM_030258.2
scl0013589.1_127-S	-20.6487	-1.45	Mapre1	NM_007896.2	Mus musculus microtubule-associated protein, RP/EB family, member 1 (Mapre1), mRNA.
scl052120.1_108-S	-20.6213	-1.28	D8Ertd354e	NM_133970	Mus musculus DNA segment, Chr 8, ERATO Doi 354, expressed (D8Ertd354e), mRNA.
scl45065.22.7_66-S	-20.5765	-1.28	B130016L12Rik	NM_144835.3
scl45859.16.1_70-S	-20.464	-1.32	5730461K03Rik	NM_027475.1	Mus musculus RIKEN cDNA 5730461K03 gene (5730461K03Rik), mRNA.
scl067772.1_248-S	-20.3113	-1.45	Chd8	NM_201637.1
scl054325.6_160-S	-20.1282	-1.48	Elovl1	NM_019422.1	Mus musculus elongation of very long chain fatty acids (FEN1/Elo2, SUR4/Elo3, yeast)-like 1 (Elovl1), mRNA.

## Sheet: Spleen
UP-REGULATED - GENES (TREATMENT VERSUS CONTROL)
TargetID	Diff_Score	Fold_Change	Symbol	Accession	Definition
scl29492.60.1_120-S	61.0103	2.43	Vwf	NM_011708.2	Mus musculus Von Willebrand factor homolog (Vwf), mRNA.
scl0003786.1_57-S	52.5073	1.43	Prg	NM_011157.1	Mus musculus proteoglycan, secretory granule (Prg), mRNA.
scl022793.9_329-S	49.7743	1.54	Zyx	NM_011777.1	Mus musculus zyxin (Zyx), mRNA.
scl30807.22.1_70-S	46.7367	1.89	Mrvi1	NM_194464.1	Mus musculus MRV integration site 1 (Mrvi1), transcript variant 1, mRNA.
scl00320165.1_190-S	45.6848	1.32	B230378H13Rik	NM_177089.3
scl44826.11.1_30-S	45.4076	2.09	Gmpr	NM_025508.1	Mus musculus guanosine monophosphate reductase (Gmpr), mRNA.
scl30062.4.1_1-S	45.3204	2.37	Npy	NM_023456.2	Mus musculus neuropeptide Y (Npy), mRNA.
scl35598.8_175-S	40.9258	1.53	Mapk6	NM_015806.2	Mus musculus mitogen-activated protein kinase 6 (Mapk6), mRNA.
scl33668.2_157-S	39.5327	1.62	F2rl3	NM_007975.2	Mus musculus coagulation factor II (thrombin) receptor-like 3 (F2rl3), mRNA.
scl27313.11.1_0-S	37.0418	1.97	Tesc	NM_021344.2	Mus musculus tescalcin (Tesc), mRNA.
scl48582.2_713-S	36.8368	2.21	Gp5	NM_008148.2	Mus musculus glycoprotein 5 (platelet) (Gp5), mRNA.
scl29977.11.1_22-S	36.7491	2.42	Mmrn1	XM_284198.2
scl32869.6.1_0-S	36.4315	1.3	Gmfg	NM_022024.1	Mus musculus glia maturation factor, gamma (Gmfg), mRNA.
scl28399.6.24_1-S	35.789	1.83	Cd9	NM_007657.2	Mus musculus CD9 antigen (Cd9), mRNA.
scl34064.10_3-S	35.7261	2.13	F10	NM_007972.2	Mus musculus coagulation factor X (F10), mRNA.
scl41241.14.1_17-S	35.7171	2.45	Slc6a4	NM_010484.1	Mus musculus solute carrier family 6 (neurotransmitter transporter, serotonin), member 4 (Slc6a4), mRNA.
scl17197.4_15-S	35.226	1.27	Tagln2	NM_178598.1	Mus musculus transgelin 2 (Tagln2), mRNA.
scl00216551.2_0-S	35.0851	1.62	1110067D22Rik	NM_173752.1	Mus musculus RIKEN cDNA 1110067D22 gene (1110067D22Rik), mRNA.
scl0014571.1_161-S	34.7212	1.33	Gpd2	NM_010274.2	Mus musculus glycerol phosphate dehydrogenase 2, mitochondrial (Gpd2), mRNA.
scl28438.14_163-S	34.7035	1.6	Slc2a3	NM_011401.2	Mus musculus solute carrier family 2 (facilitated glucose transporter), member 3 (Slc2a3), mRNA.
scl41300.23_511-S	33.9435	1.3	Atp2a3	NM_016745.2	Mus musculus ATPase, Ca++ transporting, ubiquitous (Atp2a3), mRNA.
scl16317.12_198-S	33.2004	1.31	Mapkapk2	NM_008551.1	Mus musculus MAP kinase-activated protein kinase 2 (Mapkapk2), mRNA.
scl016399.1_7-S	33.0389	2.2	Itga2b	NM_010575.1	Mus musculus integrin alpha 2b (Itga2b), mRNA.
scl019395.3_4-S	32.734	1.39	Rasgrp2	XM_359299.1	Mus musculus RAS, guanyl releasing protein 2 (Rasgrp2), mRNA.
scl23697.3.1_58-S	31.9556	1.3	Sh3bgrl3	NM_080559.1	Mus musculus SH3 domain binding glutamic acid-rich protein-like 3 (Sh3bgrl3), mRNA.
scl014724.1_74-S	31.7374	2.39	Gp1bb	NM_010327.1	Mus musculus glycoprotein Ib, beta polypeptide (Gp1bb), mRNA.
scl42517.2_446-S	30.0441	1.62	Lrrn3	NM_010733.2	Mus musculus leucine rich repeat protein 3, neuronal (Lrrn3), mRNA.
scl27603.2.1_3-S	29.7835	2.27	Cxcl7	NM_023785.1	Mus musculus chemokine (C-X-C motif) ligand 7 (Cxcl7), mRNA.
scl44500.2_38-S	29.7589	2.18	F2rl2	NM_010170.2	Mus musculus coagulation factor II (thrombin) receptor-like 2 (F2rl2), mRNA.
scl32703.15.1_0-S	29.3572	1.38	Pnkp	NM_021549.1	Mus musculus polynucleotide kinase 3- phosphatase (Pnkp), mRNA.
scl50634.6.1_239-S	28.9059	2.3	Treml1	XM_128641.3	Mus musculus triggering receptor expressed on myeloid cells-like 1 (Treml1), mRNA.
scl31821.8.1_20-S	28.7841	2.4	Gp6	XM_145298.2
scl49742.4_443-S	28.365	1.7	Tnfsf14	NM_019418.1	Mus musculus tumor necrosis factor (ligand) superfamily, member 14 (Tnfsf14), mRNA.
scl21014.10.1_22-S	28.1193	1.36	Ptgs1	NM_008969.1	Mus musculus prostaglandin-endoperoxide synthase 1 (Ptgs1), mRNA.
scl30177.14.1_175-S	27.6441	1.47	Tbxas1	NM_011539.2	Mus musculus thromboxane A synthase 1, platelet (Tbxas1), mRNA.
scl14069.2.1_18-S	27.4971	2.34	Gp1ba	NM_010326.1	Mus musculus glycoprotein 1b, alpha polypeptide (Gp1ba), mRNA.
scl36385.5_13-S	27.3331	1.26	Cklfsf6	NM_026036.1	Mus musculus chemokine-like factor super family 6 (Cklfsf6), mRNA.
scl017063.13_302-S	27.1352	1.95	Ly64	NM_010739.1	Mus musculus lymphocyte antigen 64 (Ly64), mRNA.
scl0102502.1_105-S	27.0132	1.83	AI427122	XM_110660.4	Mus musculus expressed sequence AI427122 (AI427122), mRNA.
scl42858.13_56-S	26.9757	1.31	Rin3	NM_177620.2	Mus musculus Ras and Rab interactor 3 (Rin3), mRNA.
scl32752.7.1_23-S	26.6647	1.24	Etfb	NM_026695.2	Mus musculus electron transferring flavoprotein, beta polypeptide (Etfb), mRNA.
scl27106.1.40_71-S	26.5838	1.39	2700038N03Rik	NM_027356.1	Mus musculus RIKEN cDNA 2700038N03 gene (2700038N03Rik), mRNA.
scl22027.14_14-S	25.9613	1.36	Gucy1b3	NM_017469.2	Mus musculus guanylate cyclase 1, soluble, beta 3 (Gucy1b3), mRNA.
scl0004117.1_32-S	25.7722	1.26	Wdr1	NM_011715.1	Mus musculus WD repeat domain 1 (Wdr1), mRNA.
scl36902.11_284-S	25.409	1.23	Scamp2	NM_022813.2	Mus musculus secretory carrier membrane protein 2 (Scamp2), mRNA.
scl017474.5_5-S	25.3274	1.7	Clecsf8	NM_010819.1	Mus musculus C-type (calcium dependent, carbohydrate recognition domain) lectin, superfamily member 8 (Clecsf8), mRNA.
scl0053857.2_245-S	25.3004	2.59	Tuba8	NM_017379.1	Mus musculus tubulin, alpha 8 (Tuba8), mRNA.
scl18360.6.1_88-S	25.0113	1.82	Slpi	NM_011414.1	Mus musculus secretory leukocyte protease inhibitor (Slpi), mRNA.
scl018220.1_69-S	24.8918	1.23	Nucb1	NM_008749.1
scl31831.6_332-S	24.8877	1.51	5730589L02Rik	NM_029934.2	Mus musculus RIKEN cDNA 5730589L02 gene (5730589L02Rik), mRNA.
scl00110197.2_147-S	24.6649	2.14	Dgkg	NM_138650.1	Mus musculus diacylglycerol kinase, gamma (Dgkg), mRNA.
scl014433.2_76-S	24.523	1.3	Gapd	NM_008084	Mus musculus glyceraldehyde-3-phosphate dehydrogenase (Gapd), mRNA.
scl46955.19_187-S	24.4642	1.32	B230369L08Rik	NM_194342
scl0017314.1_97-S	24.3093	1.48	Mgmt	NM_008598.1	Mus musculus O-6-methylguanine-DNA methyltransferase (Mgmt), mRNA.
scl46585.22_265-S	24.2509	1.35	Vcl	NM_009502	Mus musculus vinculin (Vcl), mRNA.
scl0078926.2_61-S	23.941	1.64	Gas2l1	NM_144560.1
scl29782.3.1_1-S	23.8492	2.08	Gp9	NM_018762.1	Mus musculus glycoprotein 9 (platelet) (Gp9), mRNA.
scl43966.3_250-S	23.8187	1.44	Nfil3	NM_017373.2	Mus musculus nuclear factor, interleukin 3, regulated (Nfil3), mRNA.
scl16186.5.1_30-S	23.7868	1.8	Rgs18	NM_022881.2	Mus musculus regulator of G-protein signaling 18 (Rgs18), mRNA.
scl29411.4.6_15-S	23.693	1.46	Mgst1	NM_019946.3	Mus musculus microsomal glutathione S-transferase 1 (Mgst1), mRNA.
scl0001150.1_39-S	23.4117	1.48	Tbxas1	NM_011539	Mus musculus thromboxane A synthase 1, platelet (Tbxas1), mRNA.
scl49691.9_66-S	23.3036	1.42	1700093E07Rik	NM_133685.1	Mus musculus RIKEN cDNA 1700093E07 gene (1700093E07Rik), mRNA.
scl29775.9_427-S	23.1398	1.31	Gata2	NM_008090.3	Mus musculus GATA binding protein 2 (Gata2), mRNA.
scl027218.8_34-S	22.8987	2.03	Slamf1	NM_013730.2	Mus musculus signaling lymphocytic activation molecule family member 1 (Slamf1), mRNA.
scl021937.10_167-S	22.8079	1.24	Tnfrsf1a	NM_011609.2	Mus musculus tumor necrosis factor receptor superfamily, member 1a (Tnfrsf1a), mRNA.
scl17286.15.1_2-S	22.7451	2.36	Selp	NM_011347.1	Mus musculus selectin, platelet (Selp), mRNA.
scl48225.31_410-S	22.6538	1.26	Tiam1	NM_009384.1	Mus musculus T-cell lymphoma invasion and metastasis 1 (Tiam1), mRNA.
IGKV4-63_AJ231211_Ig_kappa_variable_4-63_281-S	22.6456	3.22	LOC384412	XM_357630.1	Mus musculus similar to immunoglobulin light chain variable region (LOC384412), mRNA.
scl24913.11_38-S	22.5496	1.21	1110063F24Rik	NM_133889.2	Mus musculus RIKEN cDNA 1110063F24 gene (1110063F24Rik), mRNA.
scl38701.12.1_200-S	22.5234	1.4	Arid3a	NM_007880.1	Mus musculus AT rich interactive domain 3A (Bright like) (Arid3a), mRNA.
scl53368.5_483-S	22.5184	1.52	5730409F24Rik	NM_181403.2	Mus musculus RIKEN cDNA 5730409F24 gene (5730409F24Rik), mRNA.
scl0064898.2_148-S	22.4914	1.26	Lpin2	NM_022882.2	Mus musculus lipin 2 (Lpin2), mRNA.
scl35543.6_17-S	22.439	1.24	Hmgn3	NM_175074.1	Mus musculus high mobility group nucleosomal binding domain 3 (Hmgn3), transcript variant 1, mRNA.
scl0019247.1_12-S	22.254	1.31	Ptpn11	NM_011202.2	Mus musculus protein tyrosine phosphatase, non-receptor type 11 (Ptpn11), mRNA.
scl22350.12.1_123-S	21.9227	1.46	Cpa3	NM_007753.1	Mus musculus carboxypeptidase A3, mast cell (Cpa3), mRNA.
scl38698.8_214-S	21.8903	1.21	Cnn2	NM_007725.1	Mus musculus calponin 2 (Cnn2), mRNA.
scl0326618.9_77-S	21.262	1.32	Tpm4	XM_134274.3
scl33039.2.1_179-S	21.2256	1.52	Ptgir	NM_008967.1	Mus musculus prostaglandin I receptor (IP) (Ptgir), mRNA.
IGKV13-84_AJ231273_Ig_kappa_variable_13-84_10-S	21.2085	1.47	Igk-V33	XM_144817.1	Mus musculus immunoglobulin kappa chain variable 33 (V33) (Igk-V33), mRNA.
scl37440.14_650-S	21.1602	1.36	Irak3	NM_028679.2	Mus musculus interleukin-1 receptor-associated kinase 3 (Irak3), mRNA.
scl50506.5_366-S	21.0106	1.39	Ehd3	NM_020578.1	Mus musculus EH-domain containing 3 (Ehd3), mRNA.
scl00239743.2_208-S	20.9169	1.24	Klhl6	NM_183390.1	Mus musculus kelch-like 6 (Drosophila) (Klhl6), mRNA.
scl0002282.1_8-S	20.8989	1.2	Prkar2b	NM_011158.2	Mus musculus protein kinase, cAMP dependent regulatory, type II beta (Prkar2b), mRNA.
scl0269956.2_41-S	20.8182	1.44	BC011210	NM_173863.1	Mus musculus cDNA sequence BC011210 (BC011210), mRNA.
scl28963.13.1_27-S	20.7809	1.19	Nt5c3	NM_026004.1	Mus musculus 5-nucleotidase, cytosolic III (Nt5c3), mRNA.
scl36802.10.1_30-S	20.7552	2	Rbpms2	NM_028030.2
scl27465.5_88-S	20.7428	2	6330405H19	XM_358637.1
scl069583.1_127-S	20.7124	1.25	Tnfsf13	NM_023517.1	Mus musculus tumor necrosis factor (ligand) superfamily, member 13 (Tnfsf13), mRNA.
scl0066775.2_265-S	20.6853	1.48	4933428I03Rik	NM_025760.2	Mus musculus RIKEN cDNA 4933428I03 gene (4933428I03Rik), mRNA.
scl026417.10_0-S	20.6788	1.32	Mapk3	NM_011952.1	Mus musculus mitogen activated protein kinase 3 (Mapk3), mRNA.
scl54919.12_462-S	20.6596	1.5	Fhl1	NM_010211.1	Mus musculus four and a half LIM domains 1 (Fhl1), mRNA.
scl0020661.1_145-S	20.6488	1.31	Sort1	NM_019972	Mus musculus sortilin 1 (Sort1), mRNA.
scl0001125.1_21-S	20.5262	2.28	Clec2	NM_019985.1	Mus musculus C-type lectin-like receptor 2 (Clec2), mRNA.
scl00230316.2_241-S	20.5255	1.98	Egfl5	NM_172694.1	Mus musculus EGF-like-domain, multiple 5 (Egfl5), mRNA.
scl015473.5_18-S	20.4678	1.39	Hrsp12	NM_008287.2	Mus musculus heat-responsive protein 12 (Hrsp12), mRNA.
scl014081.20_10-S	20.3285	1.27	Acsl1	NM_007981.2	Mus musculus acyl-CoA synthetase long-chain family member 1 (Acsl1), mRNA.
scl0003409.1_16-S	20.2364	1.3	A330080J22Rik	NM_178667.2	Mus musculus RIKEN cDNA A330080J22 gene (A330080J22Rik), mRNA.
scl27250.2_266-S	20.1924	1.27	D730049H07Rik	NM_175423	Mus musculus RIKEN cDNA D730049H07 gene (D730049H07Rik), mRNA.
scl28328.8.1_45-S	20.1599	1.78	Klra17	NM_133203	Mus musculus killer cell lectin-like receptor, subfamily A, member 17 (Klra17), mRNA.
scl32278.15_211-S	20.1043	1.21	Stim1	NM_009287.2	Mus musculus stromal interaction molecule 1 (Stim1), mRNA.
DOWN-REGULATED - GENES (TREATMENT VERSUS CONTROL)
TargetID	Diff_Score	Fold_Change	Symbol	Accession	Definition
scl40203.12_25-S	-38.4093	-1.37	Sparc	NM_009242	Mus musculus secreted acidic cysteine rich glycoprotein (Sparc), mRNA.
scl0016956.1_234-S	-36.9209	-1.49	Lpl	NM_008509.1	Mus musculus lipoprotein lipase (Lpl), mRNA.
scl022110.2_300-S	-34.3194	-1.56	Tspyl1	NM_009433.2
scl056620.6_30-S	-32.3888	-1.48	Clecsf10	NM_020001.1	Mus musculus C-type (calcium dependent, carbohydrate recognition domain) lectin, superfamily member 10 (Clecsf10), mRNA.
scl056045.1_19-S	-32.0619	-1.34	Samhd1	NM_018851.2	Mus musculus SAM domain and HD domain, 1 (Samhd1), mRNA.
scl069202.1_161-S	-30.7661	-1.49	2610009E16Rik	XM_355811	Mus musculus RIKEN cDNA 2610009E16 gene (2610009E16Rik), mRNA.
scl17355.9_0-S	-28.6494	-1.35	Glul	NM_008131.2	Mus musculus glutamate-ammonia ligase (glutamine synthase) (Glul), mRNA.
scl0021761.2_320-S	-28.63	-1.36	Morf4l1	NM_024431	Mus musculus mortality factor 4 like 1 (Morf4l1), mRNA.
scl0015519.1_14-S	-28.4663	-1.32	Hspca	NM_010480	Mus musculus heat shock protein 1, alpha (Hspca), mRNA.
scl056258.4_7-S	-28.4325	-1.39	Hnrph2	NM_019868.2	Mus musculus heterogeneous nuclear ribonucleoprotein H2 (Hnrph2), mRNA.
IGKV4-60_AJ235941_Ig_kappa_variable_4-60_9-S	-28.4184	-2.42
scl27062.3_485-S	-27.8139	-1.94	Gpr30	XM_355659.1	Mus musculus G protein-coupled receptor 30 (Gpr30), mRNA.
scl018538.1_192-S	-25.5689	-1.34	Pcna	NM_011045.1	Mus musculus proliferating cell nuclear antigen (Pcna), mRNA.
scl056351.11_60-S	-24.8516	-1.3	Tebp	NM_019766.2	Mus musculus telomerase binding protein, p23 (Tebp), mRNA.
scl067771.9_126-S	-24.3158	-1.55	Arpc5	XM_123523.1	Mus musculus actin related protein 2/3 complex, subunit 5 (Arpc5), mRNA.
scl22078.18_184-S	-24.2227	-1.32	Kpna4	NM_008467.2	Mus musculus karyopherin (importin) alpha 4 (Kpna4), mRNA.
scl012825.37_20-S	-24.1871	-1.6	Col3a1	NM_009930.1	Mus musculus procollagen, type III, alpha 1 (Col3a1), mRNA.
scl000031.1_6-S	-23.8628	-1.45	Eif3s1	NM_144545	Mus musculus eukaryotic translation initiation factor 3, subunit 1 alpha (Eif3s1), mRNA.
scl0067845.2_211-S	-23.5363	-1.31	Zfp364	NM_026406.2	Mus musculus zinc finger protein 364 (Zfp364), mRNA.
scl00192657.1_320-S	-23.4862	-1.49	Ell2	NM_138953.1	Mus musculus elongation factor RNA polymerase II 2 (Ell2), mRNA.
scl014828.8_22-S	-23.4139	-1.24	Hspa5	NM_022310.2	Mus musculus heat shock 70kD protein 5 (glucose-regulated protein) (Hspa5), mRNA.
scl35384.3.9_24-S	-23.3469	-1.32	Armet	NM_029103.1	Mus musculus arginine-rich, mutated in early stage tumors (Armet), mRNA.
scl0026442.1_315-S	-23.1244	-1.34	Psma5	NM_011967.1	Mus musculus proteasome (prosome, macropain) subunit, alpha type 5 (Psma5), mRNA.
scl014758.7_197-S	-23.055	-1.56	Gpm6b	NM_023122.1	Mus musculus glycoprotein m6b (Gpm6b), mRNA.
scl50397.16.1_74-S	-22.8559	-1.29	Msh2	NM_008628.1	Mus musculus mutS homolog 2 (E. coli) (Msh2), mRNA.
scl24327.50_27-S	-22.7134	-2.11	Abca1	NM_013454.2	Mus musculus ATP-binding cassette, sub-family A (ABC1), member 1 (Abca1), mRNA.
scl21394.7_6-S	-21.9637	-1.56	A430056A10Rik	NM_133871.1
scl069077.10_34-S	-21.928	-1.25	Psmd11	NM_178616.2	Mus musculus proteasome (prosome, macropain) 26S subunit, non-ATPase, 11 (Psmd11), mRNA.
scl35703.13_436-S	-21.7012	-1.3	Map2k1	NM_008927.1	Mus musculus mitogen activated protein kinase kinase 1 (Map2k1), mRNA.
scl39530.24_306-S	-21.6737	-1.33	Brca1	NM_009764.2	Mus musculus breast cancer 1 (Brca1), mRNA.
scl23378.7_207-S	-21.6439	-1.76	Car2	NM_009801.3	Mus musculus carbonic anhydrase 2 (Car2), mRNA.
scl000916.1_126-S	-21.6044	-1.36	Pou2f1	NM_011137.1	Mus musculus POU domain, class 2, transcription factor 1 (Pou2f1), transcript variant 1, mRNA.
scl055980.1_58-S	-21.4236	-1.27	Impa1	NM_018864.3	Mus musculus inositol (myo)-1(or 4)-monophosphatase 1 (Impa1), mRNA.
scl20194.20.1_79-S	-21.1355	-1.34	Sec23b	NM_019787.2	Mus musculus SEC23B (S. cerevisiae) (Sec23b), mRNA.
scl0026900.1_130-S	-21.1299	-1.63	Ddx3y	NM_012008.1	Mus musculus DEAD (Asp-Glu-Ala-Asp) box polypeptide 3, Y-linked (Ddx3y), mRNA.
scl22880.8.1_176-S	-20.9815	-1.28	Ctss	NM_021281.1	Mus musculus cathepsin S (Ctss), mRNA.
scl47326.13.2_27-S	-20.8426	-1.25	Cct5	NM_007637.1	Mus musculus chaperonin subunit 5 (epsilon) (Cct5), mRNA.
scl011984.1_128-S	-20.4714	-1.31	Atp6v0c	NM_009729.1	Mus musculus ATPase, H+ transporting, V0 subunit C (Atp6v0c), mRNA.
scl50509.4_211-S	-20.4583	-1.35	Lbh	NM_029999.3	Mus musculus limb-bud and heart (Lbh), mRNA.
scl46686.16.1_15-S	-20.3938	-1.3	Itgb7	NM_013566.1	Mus musculus integrin beta 7 (Itgb7), mRNA.
scl0212627.1_235-S	-20.2948	-1.29	Prpsap2	NM_144806.1	Mus musculus phosphoribosyl pyrophosphate synthetase-associated protein 2 (Prpsap2), mRNA.
scl29983.21.1_98-S	-20.1789	-1.31	Abcg2	NM_011920.1	Mus musculus ATP-binding cassette, sub-family G (WHITE), member 2 (Abcg2), mRNA.

## Sheet: Heart
UP-REGULATED - GENES (TREATMENT VERSUS CONTROL)
TargetID	Diff_Score	Fold_Change	Symbol	Accession	Definition
scl48681.7.1_1-S	89.3099	1.37	Comt	XM_147265.1	Mus musculus catechol-O-methyltransferase (Comt), mRNA.
scl29310.11_209-S	88.8898	2.35	Pdk4	NM_013743.1	Mus musculus pyruvate dehydrogenase kinase, isoenzyme 4 (Pdk4), mRNA.
scl50305.48_81-S	62.2866	1.31	Igf2r	NM_010515.1	Mus musculus insulin-like growth factor 2 receptor (Igf2r), mRNA.
scl073316.1_23-S	61.4378	1.35	Calr3	NM_028500.1	Mus musculus calreticulin 3 (Calr3), mRNA.
scl00219189.1_160-S	58.3646	1.32	1300010F03Rik	XM_127785.5	Mus musculus RIKEN cDNA 1300010F03 gene (1300010F03Rik), mRNA.
scl33211.11.6_30-S	56.1248	1.31	Dpep1	NM_007876.1	Mus musculus dipeptidase 1 (renal) (Dpep1), mRNA.
scl26162.14.72_6-S	54.8475	1.29	Rnf10	NM_016698	Mus musculus ring finger protein 10 (Rnf10), mRNA.
scl26505.24.257_286-S	52.9867	1.26	Corin	NM_016869.1	Mus musculus corin protein (Corin), mRNA.
scl24532.13_158-S	52.9758	1.34	Decr1	NM_026172.3	Mus musculus 2,4-dienoyl CoA reductase 1, mitochondrial (Decr1), mRNA.
scl0004065.1_58-S	52.8875	1.71	Abhd1	NM_021304.2	Mus musculus abhydrolase domain containing 1 (Abhd1), mRNA.
scl25795.24.1_9-S	48.1376	1.74	2210010N04Rik	XM_149712.5	Mus musculus RIKEN cDNA 2210010N04 gene (2210010N04Rik), mRNA.
scl0023879.2_268-S	47.6606	1.57	Fxr2h	NM_011814.1	Mus musculus fragile X mental retardation gene 2, autosomal homolog (Fxr2h), mRNA.
scl41281.26_86-S	46.1921	1.25	1300001I01Rik	XM_181333.2	Mus musculus RIKEN cDNA 1300001I01 gene (1300001I01Rik), mRNA.
scl0004146.1_45-S	45.7975	2.02	Dhrs8	NM_053262.2	Mus musculus dehydrogenase/reductase (SDR family) member 8 (Dhrs8), mRNA.
scl34980.20_532-S	44.8916	1.42	Hook3	XM_134108.3	Mus musculus hook homolog 3 (Drosophila) (Hook3), mRNA.
scl0052815.1_84-S	44.1192	1.56	Ldhd	NM_027570.3	Mus musculus lactate dehydrogenase D (Ldhd), mRNA.
scl46496.6.1_3-S	43.4139	1.22	Tnnc1	NM_009393.1
scl00234839.1_51-S	43.2638	1.35	2310061F22Rik	XM_134537.3	Mus musculus RIKEN cDNA 2310061F22 gene (2310061F22Rik), mRNA.
scl40876.7.1_108-S	42.7316	1.24	Rad52b	NM_025654.1	Mus musculus RAD52 homolog B (S. cerevisiae) (Rad52b), mRNA.
scl48566.2.188_10-S	42.6796	1.65	Apod	NM_007470.1	Mus musculus apolipoprotein D (Apod), mRNA.
scl0234852.1_50-S	42.5344	1.28	Pcoln3	NM_145606.1	Mus musculus procollagen (type III) N-endopeptidase (Pcoln3), mRNA.
scl0194404.1_81-S	41.6557	1.32	BC030863	XM_359324.1	Mus musculus cDNA sequence BC030863 (BC030863), mRNA.
scl057435.1_222-S	41.6524	1.38	S3-12	NM_020568.1	Mus musculus plasma membrane associated protein, S3-12 (S3-12), mRNA.
scl028062.4_5-S	41.3651	1.24	D18Wsu98e	NM_178604.2	Mus musculus DNA segment, Chr 18, Wayne State University 98, expressed (D18Wsu98e), mRNA.
scl0011640.2_184-S	41.2064	1.32	Akap1	NM_009648.1	Mus musculus A kinase (PRKA) anchor protein 1 (Akap1), mRNA.
scl017888.7_30-S	40.8353	1.21	Myh6	NM_010856.2	Mus musculus myosin, heavy polypeptide 6, cardiac muscle, alpha (Myh6), mRNA.
scl0076497.2_72-S	40.2779	1.22	Ppp1r11	NM_029632.1	Mus musculus protein phosphatase 1, regulatory (inhibitor) subunit 11 (Ppp1r11), mRNA.
scl33695.16.1_25-S	39.2344	1.39	Slc27a1	NM_011977.2	Mus musculus solute carrier family 27 (fatty acid transporter), member 1 (Slc27a1), mRNA.
scl16803.9_203-S	39.0724	1.47	Slc40a1	NM_016917.1	Mus musculus solute carrier family 40 (iron-regulated transporter), member 1 (Slc40a1), mRNA.
scl0001144.1_51-S	38.1173	1.24	A030007L17Rik	NM_026637.2	Mus musculus RIKEN cDNA A030007L17 gene (A030007L17Rik), mRNA.
scl0003929.1_0-S	37.8539	1.24	ORF61	XM_109575.3
scl0001366.1_27-S	37.5047	1.42	Akap1	NM_009648	Mus musculus A kinase (PRKA) anchor protein 1 (Akap1), mRNA.
scl0320204.2_97-S	36.8883	1.5	4833442J19Rik	NM_177101.2	Mus musculus RIKEN cDNA 4833442J19 gene (4833442J19Rik), mRNA.
scl0002580.1_4-S	35.4575	1.27	Ptp4a3	NM_008975.2	Mus musculus protein tyrosine phosphatase 4a3 (Ptp4a3), mRNA.
scl0056690.1_158-S	35.1072	1.36	Mlycd	NM_019966.1	Mus musculus malonyl-CoA decarboxylase (Mlycd), mRNA.
scl014081.20_10-S	34.588	1.2	Acsl1	NM_007981.2	Mus musculus acyl-CoA synthetase long-chain family member 1 (Acsl1), mRNA.
scl54377.16.1_8-S	34.0456	1.28	Maob	NM_172778.1	Mus musculus monoamine oxidase B (Maob), mRNA.
scl0116904.18_144-S	34.041	1.25	AW319487	NM_054085.1	Mus musculus expressed sequence AW319487 (AW319487), mRNA.
scl31989.25.1_124-S	33.541	1.56	Tacc2	NM_206856.1	Mus musculus transforming, acidic coiled-coil containing protein 2 (Tacc2), transcript variant 1, mRNA.
scl48651.6_179-S	33.5255	1.44	Ehhadh	NM_023737.2	Mus musculus enoyl-Coenzyme A, hydratase/3-hydroxyacyl Coenzyme A dehydrogenase (Ehhadh), mRNA.
scl33916.7_57-S	33.252	1.23	1810045K07Rik	NM_026432.2	Mus musculus RIKEN cDNA 1810045K07 gene (1810045K07Rik), mRNA.
scl29880.12.1_23-S	33.0627	1.3	0610039N19Rik	NM_026159.2	Mus musculus RIKEN cDNA 0610039N19 gene (0610039N19Rik), mRNA.
scl29462.4_169-S	32.764	1.34	Gabarapl1	NM_020590.3	Mus musculus gamma-aminobutyric acid (GABA(A)) receptor-associated protein-like 1 (Gabarapl1), mRNA.
scl013681.1_1-S	32.7148	1.2	Eif4a1	NM_144958.2	Mus musculus eukaryotic translation initiation factor 4A1 (Eif4a1), mRNA.
scl0114664.1_62-S	32.474	1.85	Dhrs8	NM_053262.2	Mus musculus dehydrogenase/reductase (SDR family) member 8 (Dhrs8), mRNA.
scl00114896.1_45-S	32.4478	1.31	Afg3l1	NM_054070.1	Mus musculus AFG3(ATPase family gene 3)-like 1 (yeast) (Afg3l1), mRNA.
scl43996.22.1_91-S	32.3027	1.21	1810073P09Rik	XM_127323.4	Mus musculus RIKEN cDNA 1810073P09 gene (1810073P09Rik), mRNA.
scl00319817.1_40-S	32.2424	1.33	Mnab	XM_130233.3
scl018950.7_181-S	32.122	1.31	Pnp	NM_013632.2	Mus musculus purine-nucleoside phosphorylase (Pnp), mRNA.
scl018632.5_33-S	31.9522	1.21	Pex11b	NM_011069.2	Mus musculus peroxisomal biogenesis factor 11b (Pex11b), mRNA.
scl017748.3_145-S	31.9326	1.69	Mt1	NM_013602.2	Mus musculus metallothionein 1 (Mt1), mRNA.
scl47073.5.231_36-S	31.7302	1.36	Ly6c	NM_010741	Mus musculus lymphocyte antigen 6 complex, locus C (Ly6c), mRNA.
scl24913.11_38-S	31.7023	1.19	1110063F24Rik	NM_133889.2	Mus musculus RIKEN cDNA 1110063F24 gene (1110063F24Rik), mRNA.
scl43686.7.1_40-S	31.3597	1.35	Cmya5	NM_023821.2
scl076454.1_17-S	31.3357	1.43	Fbxo31	NM_133765.2
scl27967.7.1_149-S	31.2033	1.32	Abhd1	NM_021304.2	Mus musculus abhydrolase domain containing 1 (Abhd1), mRNA.
scl0028200.2_26-S	31.127	1.27	Dhrs4	NM_030686.1	Mus musculus dehydrogenase/reductase (SDR family) member 4 (Dhrs4), mRNA.
scl0012048.1_98-S	31.0439	1.79	Bcl2l1	NM_009743.2	Mus musculus Bcl2-like 1 (Bcl2l1), mRNA.
scl0002118.1_28-S	31.0253	1.18	Gstm6	NM_008184.1	Mus musculus glutathione S-transferase, mu 6 (Gstm6), mRNA.
scl0014733.2_286-S	30.7815	1.17	Gpc1	NM_016696.1	Mus musculus glypican 1 (Gpc1), mRNA.
scl49626.40.1_3-S	30.7765	1.64	Xdh	NM_011723	Mus musculus xanthine dehydrogenase (Xdh), mRNA.
scl16317.12_198-S	30.5931	1.18	Mapkapk2	NM_008551.1	Mus musculus MAP kinase-activated protein kinase 2 (Mapkapk2), mRNA.
scl000522.1_26-S	30.482	1.2	Prp19	NM_134129.2	Mus musculus PRP19/PSO4 homolog (S. cerevisiae) (Prp19), mRNA.
scl074155.4_43-S	30.1687	1.35	1300002F13Rik	NM_133753.1	Mus musculus RIKEN cDNA 1300002F13 gene (1300002F13Rik), mRNA.
scl0012846.1_253-S	29.7327	1.17	Comt	XM_147265.1	Mus musculus catechol-O-methyltransferase (Comt), mRNA.
scl000662.1_136-S	29.6492	1.32	Adprhl1	NM_172750.1	Mus musculus ADP-ribosylhydrolase like 1 (Adprhl1), mRNA.
scl46158.7.1_95-S	29.2728	1.91	Chrna2	NM_144803.1	Mus musculus cholinergic receptor, nicotinic, alpha polypeptide 2 (neuronal) (Chrna2), mRNA.
scl38077.4.1_28-S	29.1835	1.38	Tpd52l1	NM_009413.1	Mus musculus tumor protein D52-like 1 (Tpd52l1), mRNA.
scl0056430.2_105-S	29.0771	1.31	Rsn	NM_019765.2	Mus musculus restin (Reed-Steinberg cell-expressed intermediate filament-associated protein) (Rsn), mRNA.
scl46010.5_526-S	29.0737	1.18	Cln5	XM_127882.3	Mus musculus ceroid-lipofuscinosis, neuronal 5 (Cln5), mRNA.
scl28526.3_1-S	29.0327	1.75	Timp4	NM_080639.2	Mus musculus tissue inhibitor of metalloproteinase 4 (Timp4), mRNA.
scl068943.2_5-S	28.8104	1.2	Pink1	NM_026880	Mus musculus PTEN induced putative kinase 1 (Pink1), mRNA.
scl012608.3_48-S	28.8095	1.47	Cebpb	NM_009883.1	Mus musculus CCAAT/enhancer binding protein (C/EBP), beta (Cebpb), mRNA.
scl0012908.2_4-S	28.4353	1.31	Crat	NM_007760.1	Mus musculus carnitine acetyltransferase (Crat), mRNA.
scl00224023.1_141-S	27.8656	1.24	2610318I18Rik	NM_145479	Mus musculus RIKEN cDNA 2610318I18 gene (2610318I18Rik), mRNA.
scl000612.1_15-S	27.8165	1.2	Psmd7	NM_010817.1	Mus musculus proteasome (prosome, macropain) 26S subunit, non-ATPase, 7 (Psmd7), mRNA.
scl42993.1.28_269-S	27.7247	1.27	2410016O06Rik	NM_023633	Mus musculus RIKEN cDNA 2410016O06 gene (2410016O06Rik), mRNA.
scl51319.17.1_19-S	27.3278	1.2	Afg3l2	XM_355115.1
scl34704.4_282-S	27.2938	1.22	C630013N10Rik	NM_172052.1	Mus musculus RIKEN cDNA C630013N10 gene (C630013N10Rik), mRNA.
scl19731.15.4_13-S	27.2619	1.31	Optn	NM_181848.3	Mus musculus optineurin (Optn), mRNA.
scl44304.18_267-S	27.0694	1.29	Gtpbp4	NM_027000.2	Mus musculus GTP binding protein 4 (Gtpbp4), mRNA.
scl098193.14_109-S	27.0662	1.24	Wdr42a	NM_153555.1
scl40224.10_90-S	27.059	1.43	Slc22a5	NM_011396.2	Mus musculus solute carrier family 22 (organic cation transporter), member 5 (Slc22a5), mRNA.
scl27963.9.1_33-S	26.9311	1.25	Rnf30	NM_021447.1	Mus musculus ring finger protein 30 (Rnf30), mRNA.
scl40868.8_408-S	26.8021	1.28	D11Ertd736e	XM_126512.3	Mus musculus DNA segment, Chr 11, ERATO Doi 736, expressed (D11Ertd736e), mRNA.
scl19676.20.1_12-S	26.5903	1.18	Fbxo18	NM_015792.1	Mus musculus F-box only protein 18 (Fbxo18), mRNA.
scl28963.13.1_27-S	26.4945	1.24	Nt5c3	NM_026004.1	Mus musculus 5-nucleotidase, cytosolic III (Nt5c3), mRNA.
scl15773.8_26-S	26.4297	1.23	Smyd2	NM_026796.1	Mus musculus SET and MYND domain containing 2 (Smyd2), mRNA.
scl53487.20.1_122-S	26.4071	1.17	Sf3b2	NM_030109.1	Mus musculus splicing factor 3b, subunit 2 (Sf3b2), mRNA.
scl38867.11_23-S	26.3421	1.17	Sara1	NM_009120.1	Mus musculus SAR1a gene homolog 1 (S. cerevisiae) (Sara1), mRNA.
scl22890.10.1_51-S	26.0058	1.28	Tmod4	NM_016712.1	Mus musculus tropomodulin 4 (Tmod4), mRNA.
scl26152.7_34-S	25.992	1.19	Prkab1	NM_031869.1	Mus musculus protein kinase, AMP-activated, beta 1 non-catalytic subunit (Prkab1), mRNA.
scl52870.7_104-S	25.9304	1.39	Ehd1	NM_010119.3	Mus musculus EH-domain containing 1 (Ehd1), mRNA.
scl26513.6.1_30-S	25.8964	1.25	2310016N21Rik	NM_023784.2	Mus musculus RIKEN cDNA 2310016N21 gene (2310016N21Rik), mRNA.
scl28275.3.1_28-S	25.8489	1.26	Art4	NM_026639.1	Mus musculus ADP-ribosyltransferase 4 (Art4), mRNA.
scl021783.10_20-S	25.8441	1.41	A330080J22Rik	NM_178667.2
scl068267.1_94-S	25.7405	1.26	Slc25a22	NM_026646.1	Mus musculus solute carrier family 25 (mitochondrial carrier: glutamate), member 22 (Slc25a22), mRNA.
scl36516.9.290_30-S	25.6078	1.32	Ptk9l	NM_011876.2	Mus musculus protein tyrosine kinase 9-like (A6-related protein) (Ptk9l), mRNA.
scl38689.2.122_22-S	25.5812	1.34	1600002K03Rik	XM_354548.1	Mus musculus RIKEN cDNA 1600002K03 gene (1600002K03Rik), mRNA.
scl0013511.2_66-S	25.4941	1.25	Dsg2	NM_007883.1	Mus musculus desmoglein 2 (Dsg2), mRNA.
scl00235315.2_221-S	25.463	1.26	D130054N24Rik	NM_178709.2	Mus musculus RIKEN cDNA D130054N24 gene (D130054N24Rik), mRNA.
scl00056.1_64-S	25.311	1.3	Inppl1	NM_010567.1	Mus musculus inositol polyphosphate phosphatase-like 1 (Inppl1), mRNA.
scl0003256.1_3-S	25.218	1.21	Cdk5rap1	NM_025876.1	Mus musculus CDK5 regulatory subunit associated protein 1 (Cdk5rap1), mRNA.
scl0243764.1_11-S	25.1357	1.24	Chrm2	NM_203491.1	Mus musculus cholinergic receptor, muscarinic 2, cardiac (Chrm2), mRNA.
scl55045.9_124-S	25.1323	1.23	Tm4sf2	NM_019634.1	Mus musculus transmembrane 4 superfamily member 2 (Tm4sf2), mRNA.
scl0001993.1_2-S	25.0939	1.33	Pet112l	NM_144896.2	Mus musculus PET112-like (yeast) (Pet112l), mRNA.
scl31152.21.1_30-S	24.9893	1.36	Polg	NM_017462.1	Mus musculus polymerase (DNA directed), gamma (Polg), mRNA.
scl000285.1_4-S	24.6942	1.97	Tacc2	NM_206856.1	Mus musculus transforming, acidic coiled-coil containing protein 2 (Tacc2), transcript variant 1, mRNA.
scl40613.6.1_112-S	24.6895	1.21	Fn3k	NM_022014.1	Mus musculus fructosamine 3 kinase (Fn3k), mRNA.
scl022259.1_112-S	24.5216	1.33	Nr1h3	NM_013839.1	Mus musculus nuclear receptor subfamily 1, group H, member 3 (Nr1h3), mRNA.
scl000292.1_12-S	24.33	1.23		XM_127742.4	Mus musculus oxidase assembly 1-like (Oxa1l), mRNA.
scl0230379.5_233-S	24.3059	1.32	CRG-L1	NM_139306.1	Mus musculus cancer related gene-liver 1 (CRG-L1), mRNA.
scl22833.10_29-S	24.2826	1.6	Hmgcs2	NM_008256.2	Mus musculus 3-hydroxy-3-methylglutaryl-Coenzyme A synthase 2 (Hmgcs2), mRNA.
scl012575.1_2-S	24.2606	1.8	Cdkn1a	NM_007669.2	Mus musculus cyclin-dependent kinase inhibitor 1A (P21) (Cdkn1a), mRNA.
scl34546.7.1_7-S	24.1828	1.26	Asna1	NM_019652	Mus musculus arsA (bacterial) arsenite transporter, ATP-binding, homolog 1 (Asna1), mRNA.
scl0020536.1_119-S	24.1817	1.16	Slc4a3	NM_009208.1	Mus musculus solute carrier family 4 (anion exchanger), member 3 (Slc4a3), mRNA.
scl0013629.1_11-S	24.1654	1.26	Eef2	NM_007907.1	Mus musculus eukaryotic translation elongation factor 2 (Eef2), mRNA.
scl17265.7_42-S	24.1454	1.29	Pappa2	XM_358337.1
scl00110842.1_108-S	24.1349	1.17	Etfa	NM_145615.2	Mus musculus electron transferring flavoprotein, alpha polypeptide (Etfa), nuclear gene encoding mitochondrial protein, mRNA.
scl36290.7_92-S	24.1102	1.26	Limd1	NM_013860.1	Mus musculus LIM domains containing 1 (Limd1), mRNA.
scl068794.13_69-S	24.0962	1.16	1110055E19Rik	XM_284175.2	Mus musculus RIKEN cDNA 1110055E19 gene (1110055E19Rik), mRNA.
scl018023.1_196-S	23.9397	1.15	Nfe2l1	NM_008686.2	Mus musculus nuclear factor, erythroid derived 2,-like 1 (Nfe2l1), mRNA.
scl0217718.1_28-S	23.8786	1.29	Nek9	NM_145138.1	Mus musculus NIMA (never in mitosis gene a)-related expressed kinase 9 (Nek9), mRNA.
scl0216792.1_314-S	23.8668	1.2	A230051G13Rik	NM_173785.2
scl0014863.1_0-S	23.6548	1.22	Gstm2	NM_008183.2	Mus musculus glutathione S-transferase, mu 2 (Gstm2), mRNA.
scl21177.47.1_118-S	23.5009	1.52	Abca2	NM_007379.1	Mus musculus ATP-binding cassette, sub-family A (ABC1), member 2 (Abca2), mRNA.
scl0022359.2_126-S	23.329	1.26	Vldlr	NM_013703.1	Mus musculus very low density lipoprotein receptor (Vldlr), mRNA.
scl067488.1_65-S	23.3237	1.28	1810009B06Rik	NM_026192	Mus musculus RIKEN cDNA 1810009B06 gene (1810009B06Rik), mRNA.
scl26296.6.1_95-S	23.2868	1.92	8430417G17Rik	NM_029415.1	Mus musculus RIKEN cDNA 8430417G17 gene (8430417G17Rik), mRNA.
scl42127.12.1_16-S	23.1707	1.26	Lgmn	NM_011175.1	Mus musculus legumain (Lgmn), mRNA.
scl41114.9.1_30-S	23.1563	1.71	Car4	NM_007607.1	Mus musculus carbonic anhydrase 4 (Car4), mRNA.
scl0056516.1_106-S	23.0475	1.26	Rbms2	NM_019711.1	Mus musculus RNA binding motif, single stranded interacting protein 2 (Rbms2), mRNA.
scl40109.5.1_10-S	22.9033	1.22	2410012H22Rik	XM_126343.1	Mus musculus RIKEN cDNA 2410012H22 gene (2410012H22Rik), mRNA.
scl0020019.1_252-S	22.8095	1.32	Rpo1-4	NM_009088.2	Mus musculus RNA polymerase 1-4 (Rpo1-4), mRNA.
scl18213.3.5_8-S	22.7222	1.43	Eef1a2	NM_007906.2	Mus musculus eukaryotic translation elongation factor 1 alpha 2 (Eef1a2), mRNA.
scl0017159.2_303-S	22.6804	1.28	Man2b1	NM_010764	Mus musculus mannosidase 2, alpha B1 (Man2b1), mRNA.
scl0001111.1_19-S	22.6753	1.18	Mrps35	NM_145573	Mus musculus mitochondrial ribosomal protein S35 (Mrps35), mRNA.
scl0003984.1_492-S	22.6346	1.15	Atp2a2	NM_009722.1	Mus musculus ATPase, Ca++ transporting, cardiac muscle, slow twitch 2 (Atp2a2), mRNA.
scl0020347.2_287-S	22.6261	1.18	Sema3b	NM_009153.1	Mus musculus sema domain, immunoglobulin domain (Ig), short basic domain, secreted, (semaphorin) 3B (Sema3b), mRNA.
scl52458.4_47-S	22.5598	1.17	Slc25a28	NM_145156.1	Mus musculus solute carrier family 25, member 28 (Slc25a28), mRNA.
scl21094.18.34_0-S	22.4797	1.32	Lrrc8	NM_177725.2	Mus musculus leucine-rich repeat-containing 8 (Lrrc8), mRNA.
scl28677.12_376-S	22.3767	1.29	Zfyve20	NM_030081.2	Mus musculus zinc finger, FYVE domain containing 20 (Zfyve20), mRNA.
scl33493.3.1_90-S	22.2233	3.24	Mt2	NM_008630.1	Mus musculus metallothionein 2 (Mt2), mRNA.
scl0027223.1_124-S	22.2197	1.18	Trp53bp1	NM_013735.2	Mus musculus transformation related protein 53 binding protein 1 (Trp53bp1), mRNA.
scl22899.10.1_7-S	22.203	1.21	Selenbp2	NM_019414	Mus musculus selenium binding protein 2 (Selenbp2), mRNA.
scl0002818.1_24-S	22.1989	1.3	Rnf11	NM_013876.2	Mus musculus ring finger protein 11 (Rnf11), mRNA.
scl24770.15_172-S	22.1134	1.23	Aldh4a1	NM_175438	Mus musculus aldehyde dehydrogenase 4 family, member A1 (Aldh4a1), mRNA.
scl22733.6.2_0-S	22.1123	1.17	Gstm5	NM_010360.1	Mus musculus glutathione S-transferase, mu 5 (Gstm5), mRNA.
scl35917.28_89-S	22.0901	1.21	BC023957	NM_172257.1
scl00140740.1_195-S	22.0807	1.19	Sec63	NM_153055.2	Mus musculus SEC63-like (S. cerevisiae) (Sec63), mRNA.
scl47422.17_72-S	22.0791	1.41	Osmr	NM_011019.1	Mus musculus oncostatin M receptor (Osmr), mRNA.
scl19399.8_192-S	21.9262	1.17	Epb7.2	NM_013515.1	Mus musculus erythrocyte protein band 7.2 (Epb7.2), mRNA.
scl43022.7_1-S	21.9174	1.23	4933426M11Rik	NM_178682.3	Mus musculus RIKEN cDNA 4933426M11 gene (4933426M11Rik), mRNA.
scl056632.1_130-S	21.9123	1.27	Sphk2	NM_020011.3	Mus musculus sphingosine kinase 2 (Sphk2), transcript variant 2, mRNA.
scl46589.23.1_15-S	21.8067	1.22	2310021P13Rik	XM_127591.4
scl33196.2.1635_134-S	21.6153	1.57	Rhou	NM_133955.1	Mus musculus ras homolog gene family, member U (Rhou), mRNA.
scl19300.3.1_12-S	21.5155	1.2	2010311D03Rik	NM_133839.1	Mus musculus RIKEN cDNA 2010311D03 gene (2010311D03Rik), mRNA.
scl000087.1_18-S	21.4733	1.18	D11Wsu99e	NM_013581.2	Mus musculus DNA segment, Chr 11, Wayne State University 99, expressed (D11Wsu99e), mRNA.
scl30301.28.1_43-S	21.3825	1.3	AL033314	NM_019776	Mus musculus expressed sequence AL033314 (AL033314), mRNA.
scl23635.5.2_0-S	21.2932	1.28	Pink1	NM_026880.1	Mus musculus PTEN induced putative kinase 1 (Pink1), mRNA.
scl0231510.14_8-S	21.2694	1.36	4933408F15	NM_172715.1	Mus musculus hypothetical protein 4933408F15 (4933408F15), mRNA.
scl0008.1_441-S	20.9145	2.17	Ucp3	NM_009464.2	Mus musculus uncoupling protein 3, mitochondrial (Ucp3), mRNA.
scl20365.10_131-S	20.893	1.28	Sdh1	NM_146126.1	Mus musculus sorbitol dehydrogenase 1 (Sdh1), mRNA.
scl49741.2.5_1-S	20.8324	1.32	Gpr108	NM_030084.2	Mus musculus G protein-coupled receptor 108 (Gpr108), mRNA.
scl0002503.1_18-S	20.8316	1.14	2610103J23Rik	NM_026002.3	Mus musculus RIKEN cDNA 2610103J23 gene (2610103J23Rik), mRNA.
scl49343.16.24_43-S	20.8314	1.14	Eif2b5	NM_172265.1	Mus musculus eukaryotic translation initiation factor 2B, subunit 5 epsilon (Eif2b5), mRNA.
scl25447.12_116-S	20.7292	1.64	Tmeff1	NM_021436.1	Mus musculus transmembrane protein with EGF-like and two follistatin-like domains 1 (Tmeff1), mRNA.
scl0218756.18_6-S	20.6715	1.19	Slc4a7	XM_147798.4	Mus musculus solute carrier family 4, sodium bicarbonate cotransporter, member 7 (Slc4a7), mRNA.
scl0211446.1_21-S	20.6224	1.17	Sec6l1	NM_177333	Mus musculus SEC6-like 1 (S. cerevisiae) (Sec6l1), mRNA.
scl052815.2_29-S	20.5851	1.34	Ldhd	NM_027570.3	Mus musculus lactate dehydrogenase D (Ldhd), mRNA.
scl17777.9.1_24-S	20.5576	1.26	Des	NM_010043.1	Mus musculus desmin (Des), mRNA.
scl34490.14.1_30-S	20.5171	1.25	Ces3	NM_053200.1	Mus musculus carboxylesterase 3 (Ces3), mRNA.
scl47024.6.1_1-S	20.496	1.13	Mb	NM_013593.2	Mus musculus myoglobin (Mb), mRNA.
scl0003566.1_12-S	20.4501	1.18	Tbrg1	NM_025289.1	Mus musculus transforming growth factor beta regulated gene 1 (Tbrg1), mRNA.
scl014630.7_323-S	20.3414	1.38	Gclm	NM_008129.2	Mus musculus glutamate-cysteine ligase , modifier subunit (Gclm), mRNA.
scl20428.3.1_133-S	20.3216	1.2	2010323F13Rik	NM_177157.2
scl013629.14_1-S	20.3211	1.14	Eef2	NM_007907.1	Mus musculus eukaryotic translation elongation factor 2 (Eef2), mRNA.
scl0001823.1_77-S	20.3164	1.28	Pank1	NM_023792.1	Mus musculus pantothenate kinase 1 (Pank1), mRNA.
scl0235320.2_1-S	20.3123	1.42	Zbtb16	XM_134826.2
scl42954.11_322-S	20.311	1.28	BC011209	NM_145447.1	Mus musculus cDNA sequence BC011209 (BC011209), mRNA.
scl26088.14.1_16-S	20.3087	1.21	Aldh2	NM_009656.1	Mus musculus aldehyde dehydrogenase 2, mitochondrial (Aldh2), mRNA.
scl21338.5_363-S	20.2781	1.25	9330140G23	NM_177647.2	Mus musculus hypothetical protein 9330140G23 (9330140G23), mRNA.
scl23010.9_157-S	20.261	1.19	2610029K21Rik	NM_025663.2	Mus musculus RIKEN cDNA 2610029K21 gene (2610029K21Rik), mRNA.
scl49773.2_28-S	20.2536	1.45	Lrg1	NM_029796.2	Mus musculus leucine-rich alpha-2-glycoprotein 1 (Lrg1), mRNA.
scl51323.13.1_30-S	20.2282	1.24	Mppe1	NM_172630.1	Mus musculus metallophosphoesterase 1 (Mppe1), mRNA.
scl0105844.1_89-S	20.2016	1.29	Card10	NM_130859.2	Mus musculus caspase recruitment domain family, member 10 (Card10), mRNA.
scl50800.2_484-S	20.1983	1.38	Hspa1l	NM_013558.1	Mus musculus heat shock protein 1-like (Hspa1l), mRNA.
scl011981.2_30-S	20.1964	1.22	Atp9a	NM_015731.2	Mus musculus ATPase, class II, type 9A (Atp9a), mRNA.
scl000679.1_109-S	20.1457	1.3	1810045K07Rik	NM_026432.2	Mus musculus RIKEN cDNA 1810045K07 gene (1810045K07Rik), mRNA.
scl43090.8_531-S	20.1374	1.2	Rhoj	NM_023275.1	Mus musculus ras homolog gene family, member J (Rhoj), mRNA.
scl016776.3_22-S	20.115	1.56	Lama5	XM_203796.1	Mus musculus laminin, alpha 5 (Lama5), mRNA.
scl22460.17_298-S	20.1045	1.27	Eltd1	NM_133222.1	Mus musculus EGF, latrophilin seven transmembrane domain containing 1 (Eltd1), mRNA.
scl0018613.2_278-S	20.1028	1.25	Pecam1	NM_008816.1
scl0019699.2_228-S	20.0949	1.3	Reln	NM_011261.1	Mus musculus reelin (Reln), mRNA.
scl0071720.1_33-S	20.0836	1.32	Osbpl3	NM_027881.1	Mus musculus oxysterol binding protein-like 3 (Osbpl3), mRNA.
scl34448.12_474-S	20.0473	1.44	BC031853	NM_172758.1	Mus musculus cDNA sequence BC031853 (BC031853), mRNA.
DOWN-REGULATED - GENES (TREATMENT VERSUS CONTROL)
TargetID	Diff_Score	Fold_Change	Symbol	Accession	Definition
scl41635.8.225_0-S	-118.382	-1.5	Gnb2-rs1	NM_008143.2	Mus musculus guanine nucleotide binding protein, beta 2, related sequence 1 (Gnb2-rs1), mRNA.
scl093684.5_156-S	-97.324	-1.52	39706	NM_053102.1	Mus musculus selenoprotein (Sep15), mRNA.
scl35812.9_1-S	-76.001	-1.55	Tm4sf8	NM_019793.2	Mus musculus transmembrane 4 superfamily member 8 (Tm4sf8), mRNA.
scl32353.2.4_40-S	-63.807	-1.51	Ndufc2	NM_024220.1
scl32668.4.1_181-S	-57.1626	-1.46	Dbp	NM_016974.1	Mus musculus D site albumin promoter binding protein (Dbp), mRNA.
scl017470.1_35-S	-56.3351	-1.36	Cd200	NM_010818
scl47211.15_135-S	-56.2616	-1.6	Rad21	NM_009009.2	Mus musculus RAD21 homolog (S. pombe) (Rad21), mRNA.
scl012314.1_140-S	-54.234	-1.32	Calm2	NM_007589	Mus musculus calmodulin 2 (Calm2), mRNA.
scl42971.1_9-S	-51.8255	-1.28	0710001C05Rik	XM_203592.1	Mus musculus RIKEN cDNA 0710001C05 gene (0710001C05Rik), mRNA.
scl0015078.1_248-S	-49.9373	-1.23	H3f3a	NM_008210.2	Mus musculus H3 histone, family 3A (H3f3a), mRNA.
scl0021372.2_85-S	-49.0677	-1.29	Tbl1x	NM_020601.1	Mus musculus transducin (beta)-like 1 X-linked (Tbl1x), mRNA.
scl0114128.8_210-S	-48.91	-1.33	Laptm4b	NM_033521.2	Mus musculus lysosomal-associated protein transmembrane 4B (Laptm4b), mRNA.
scl20206.6_190-S	-47.9132	-1.96	Dstn	NM_019771.1	Mus musculus destrin (Dstn), mRNA.
scl020104.1_26-S	-45.8536	-1.31	Rps6	NM_009096.1	Mus musculus ribosomal protein S6 (Rps6), mRNA.
gi_30794511_ref_NM_013551.1__496-S	-45.7874	-1.36	Hmbs	NM_013551.1	Mus musculus hydroxymethylbilane synthase (Hmbs), mRNA.
scl37183.6.1_31-S	-43.6787	-1.35	Thy28	NM_144543.1	Mus musculus thymocyte protein thy28 (Thy28), mRNA.
scl0022070.1_31-S	-43.4802	-1.49	Tpt1	NM_009429	Mus musculus tumor protein, translationally-controlled 1 (Tpt1), mRNA.
scl45278.7.1_11-S	-42.933	-1.49	Dnajd1	NM_025384.3	Mus musculus DnaJ (Hsp40) homolog, subfamily D, member 1 (Dnajd1), mRNA.
scl49235.18_0-S	-42.4095	-2.82	Tfrc	NM_011638.3	Mus musculus transferrin receptor (Tfrc), mRNA.
scl067106.7_0-S	-42.3225	-1.34	Arch	NM_025970.1	Mus musculus archease (Arch), mRNA.
scl000078.1_211-S	-42.2748	-1.31	Epn2	NM_010148.1	Mus musculus epsin 2 (Epn2), mRNA.
scl41251.8_435-S	-42.1153	-1.26	Ywhae	NM_009536.2	Mus musculus tyrosine 3-monooxygenase/tryptophan 5-monooxygenase activation protein, epsilon polypeptide (Ywhae), mRNA.
scl017749.3_11-S	-41.4715	-1.22	Polr2k	NM_023127	Mus musculus polymerase (RNA) II (DNA directed) polypeptide K (Polr2k), mRNA.
scl31053.2.1_38-S	-41.2034	-1.21	1810020E01Rik	NM_025460.1	Mus musculus RIKEN cDNA 1810020E01 gene (1810020E01Rik), mRNA.
scl44502.5_1-S	-40.8519	-2.05	Zbed3	NM_028106.1
scl00109019.2_207-S	-40.8171	-1.87	5830411E10Rik	NM_028696.1	Mus musculus RIKEN cDNA 5830411E10 gene (5830411E10Rik), mRNA.
scl011984.1_128-S	-39.7042	-1.64	Atp6v0c	NM_009729.1	Mus musculus ATPase, H+ transporting, V0 subunit C (Atp6v0c), mRNA.
scl066167.1_147-S	-39.0859	-1.47	1110017O22Rik	NM_183250.1	Mus musculus RIKEN cDNA 1110017O22 gene (1110017O22Rik), mRNA.
scl0353187.1_56-S	-39.0624	-1.38	Nr1d2	NM_011584.2	Mus musculus nuclear receptor subfamily 1, group D, member 2 (Nr1d2), mRNA.
scl0067210.1_10-S	-38.1931	-1.27	Odag	NM_026033.1	Mus musculus ocular development associated gene (Odag), mRNA.
scl0106298.14_12-S	-37.6208	-1.25	Rrn3	XM_358764.1
scl0020042.1_302-S	-37.5253	-1.19		AK002848.1	Mus musculus adult male kidney cDNA, RIKEN full-length enriched library, clone:0610039M20 product:ribosomal protein S12, full insert sequence.
scl28384.6_282-S	-37.3573	-1.27	Ccnd2	NM_009829.2	Mus musculus cyclin D2 (Ccnd2), mRNA.
scl0114893.1_279-S	-37.0938	-1.26	Tes3	NM_033623.1	Mus musculus testis derived transcript 3 (Tes3), mRNA.
scl000435.1_101-S	-36.9601	-1.33	Cntf	NM_053007.1	Mus musculus ciliary neurotrophic factor (Cntf), transcript variant 2, mRNA.
scl0019087.2_280-S	-36.708	-1.31	Prkar2a	NM_008924.1	Mus musculus protein kinase, cAMP dependent regulatory, type II alpha (Prkar2a), mRNA.
scl39652.23.1463_24-S	-36.534	-1.22	Kpnb1	NM_008379.2	Mus musculus karyopherin (importin) beta 1 (Kpnb1), mRNA.
scl067440.9_18-S	-36.4898	-1.3	Papd1	NM_026157.1	Mus musculus PAP associated domain containing 1 (Papd1), mRNA.
scl020320.8_193-S	-36.4871	-1.29	Sdfr1	NM_009145.1	Mus musculus stromal cell derived factor receptor 1 (Sdfr1), mRNA.
scl0002761.1_5-S	-36.4608	-1.24	Ptp4a2	NM_008974.2	Mus musculus protein tyrosine phosphatase 4a2 (Ptp4a2), mRNA.
scl000397.1_19-S	-36.1978	-1.26	2400006A19Rik	NM_025550.2	Mus musculus RIKEN cDNA 2400006A19 gene (2400006A19Rik), mRNA.
scl093888.1_1-S	-35.8162	-2.45	Pcdhb17	NM_053142.2	Mus musculus protocadherin beta 17 (Pcdhb17), mRNA.
scl0020742.1_100-S	-35.6464	-1.27	Spnb2	NM_009260.1	Mus musculus spectrin beta 2 (Spnb2), transcript variant 1, mRNA.
scl44362.3_601-S	-35.4506	-2.18	Esm1	NM_023612.3	Mus musculus endothelial cell-specific molecule 1 (Esm1), mRNA.
scl0216705.9_38-S	-35.3262	-1.32	AI642036	XM_109767.2	Mus musculus expressed sequence AI642036 (AI642036), mRNA.
scl011737.7_8-S	-35.0389	-1.22	Anp32a	NM_009672.2	Mus musculus acidic (leucine-rich) nuclear phosphoprotein 32 family, member A (Anp32a), mRNA.
scl0071766.1_324-S	-34.8771	-1.49	1300006N24Rik	NM_027911.2	Mus musculus RIKEN cDNA 1300006N24 gene (1300006N24Rik), mRNA.
scl067941.3_4-S	-34.5701	-1.19	Rps27l	NM_026467.1	Mus musculus ribosomal protein S27-like (Rps27l), mRNA.
scl0026442.1_315-S	-34.5434	-1.5	Psma5	NM_011967.1	Mus musculus proteasome (prosome, macropain) subunit, alpha type 5 (Psma5), mRNA.
scl0020479.2_290-S	-34.3976	-1.38	Vps4b	NM_009190.1	Mus musculus vacuolar protein sorting 4b (yeast) (Vps4b), mRNA.
scl38368.11_94-S	-34.2956	-1.22	Wif1	NM_011915.1	Mus musculus Wnt inhibitory factor 1 (Wif1), mRNA.
scl36985.26_298-S	-34.1625	-1.3	Usp28	NM_175482.3	Mus musculus ubiquitin specific protease 28 (Usp28), mRNA.
scl073024.7_20-S	-34.1256	-1.2	2900064A13Rik	NM_133749.1	Mus musculus RIKEN cDNA 2900064A13 gene (2900064A13Rik), mRNA.
scl017449.1_1-S	-34.0357	-1.43	Mdh1	NM_008618.2	Mus musculus malate dehydrogenase 1, NAD (soluble) (Mdh1), mRNA.
scl022335.1_61-S	-33.9869	-1.39	Vdac3	NM_011696.1	Mus musculus voltage-dependent anion channel 3 (Vdac3), mRNA.
scl0002404.1_3-S	-33.983	-1.44	Cfl2	NM_007688.1	Mus musculus cofilin 2, muscle (Cfl2), mRNA.
scl0110829.10_232-S	-33.963	-1.66	Lims1	NM_026148.1	Mus musculus LIM and senescent cell antigen-like domains 1 (Lims1), mRNA.
scl070456.4_0-S	-33.8564	-1.2	2610205H19Rik	NM_027430.1	Mus musculus RIKEN cDNA 2610205H19 gene (2610205H19Rik), mRNA.
scl21701.9.1_3-S	-33.764	-1.29	Atp5f1	NM_009725.1	Mus musculus ATP synthase, H+ transporting, mitochondrial F0 complex, subunit b, isoform 1 (Atp5f1), mRNA.
scl0001996.1_45-S	-33.6944	-1.32	1110001A05Rik	NM_022554.1	Mus musculus RIKEN cDNA 1110001A05 gene (1110001A05Rik), mRNA.
scl0068194.2_330-S	-33.6708	-1.3	Ndufb4	NM_026610.1	Mus musculus NADH dehydrogenase (ubiquinone) 1 beta subcomplex 4 (Ndufb4), mRNA.
scl0002638.1_12-S	-33.3374	-1.44	Sdhb	NM_023374.3	Mus musculus succinate dehydrogenase complex, subunit B, iron sulfur (Ip) (Sdhb), mRNA.
scl068908.1_119-S	-33.3178	-1.28	9130005N14Rik	NM_026667.2	Mus musculus RIKEN cDNA 9130005N14 gene (9130005N14Rik), mRNA.
scl066483.1_326-S	-33.1877	-1.4	Rpl36al	NM_025589.1	Mus musculus ribosomal protein L36a-like (Rpl36al), mRNA.
scl0106583.1_2-S	-33.1845	-1.25	Rbm16	NM_134123.2	Mus musculus RNA binding motif protein 16 (Rbm16), mRNA.
scl011532.9_123-S	-33.1648	-1.54	Adh5	NM_007410.2	Mus musculus alcohol dehydrogenase 5 (class III), chi polypeptide (Adh5), mRNA.
scl0232334.2_1-S	-32.947	-1.57	Vgll4	NM_177683.2
scl022631.1_10-S	-32.862	-1.45	Ywhaz	NM_011740.2	Mus musculus tyrosine 3-monooxygenase/tryptophan 5-monooxygenase activation protein, zeta polypeptide (Ywhaz), mRNA.
scl0066440.2_150-S	-32.7427	-1.29	Cdc26	NM_139291.1	Mus musculus cell division cycle 26 (Cdc26), mRNA.
scl013690.1_50-S	-32.7281	-1.24	Eif4g2	NM_013507.2	Mus musculus eukaryotic translation initiation factor 4, gamma 2 (Eif4g2), mRNA.
scl067684.2_37-S	-32.449	-1.21	3300001P08Rik	NM_026313.1	Mus musculus RIKEN cDNA 3300001P08 gene (3300001P08Rik), mRNA.
scl0073834.1_147-S	-32.4129	-1.24	Atp6v1d	NM_023721.1	Mus musculus ATPase, H+ transporting, V1 subunit D (Atp6v1d), mRNA.
scl47189.8.1_128-S	-32.3945	-1.19	Mrpl13	NM_026759.2	Mus musculus mitochondrial ribosomal protein L13 (Mrpl13), mRNA.
scl54158.7.21_44-S	-32.2891	-1.33	Bcap31	NM_012060.2	Mus musculus B-cell receptor-associated protein 31 (Bcap31), mRNA.
scl54639.14_151-S	-32.1322	-1.35	Cstf2	NM_133196.3	Mus musculus cleavage stimulation factor, 3 pre-RNA subunit 2 (Cstf2), mRNA.
scl26291.11.1_15-S	-32.0958	-1.28	Sparcl1	NM_010097.2	Mus musculus SPARC-like 1 (mast9, hevin) (Sparcl1), mRNA.
scl35703.13_436-S	-32.0873	-1.37	Map2k1	NM_008927.1	Mus musculus mitogen activated protein kinase kinase 1 (Map2k1), mRNA.
scl45887.9.1_15-S	-32.0556	-1.43	2400006A19Rik	NM_025550.2	Mus musculus RIKEN cDNA 2400006A19 gene (2400006A19Rik), mRNA.
scl0002225.1_0-S	-31.8638	-1.23	Srp19	NM_025527.1	Mus musculus signal recognition particle 19 (Srp19), mRNA.
scl0227059.2_31-S	-31.8418	-1.61	Slc39a10	NM_172653.2	Mus musculus solute carrier family 39 (zinc transporter), member 10 (Slc39a10), mRNA.
scl21212.11.1_243-S	-31.742	-1.38	Tprt	NM_019501.2	Mus musculus trans-prenyltransferase (Tprt), mRNA.
scl011958.2_29-S	-31.6744	-1.33	Atp5k	NM_007507	Mus musculus ATP synthase, H+ transporting, mitochondrial F1F0 complex, subunit e (Atp5k), mRNA.
scl0016341.1_91-S	-31.6381	-1.22	Eif3s6	NM_008388.1	Mus musculus eukaryotic translation initiation factor 3, subunit 6 (Eif3s6), mRNA.
scl015980.8_163-S	-31.562	-1.18	Ifngr2	NM_008338.2	Mus musculus interferon gamma receptor 2 (Ifngr2), mRNA.
scl00223696.2_201-S	-31.359	-1.25	Tomm22	NM_172609.2	Mus musculus translocase of outer mitochondrial membrane 22 homolog (yeast) (Tomm22), mRNA.
scl0021974.1_259-S	-31.3532	-1.28	Top2b	NM_009409.2	Mus musculus topoisomerase (DNA) II beta (Top2b), mRNA.
scl0002609.1_52-S	-31.2499	-1.22	Psmb2	NM_011970.2	Mus musculus proteasome (prosome, macropain) subunit, beta type 2 (Psmb2), mRNA.
scl0268903.1_0-S	-31.1507	-1.41	Nrip1	NM_173440.1	Mus musculus nuclear receptor interacting protein 1 (Nrip1), mRNA.
scl29249.10_180-S	-31.1028	-1.21	Tm4sf12	NM_173007.1	Mus musculus transmembrane 4 superfamily member 12 (Tm4sf12), mRNA.
scl42532.6_0-S	-31.018	-1.6	Tm4sf13	NM_025359.2	Mus musculus transmembrane 4 superfamily member 13 (Tm4sf13), mRNA.
scl0083964.2_193-S	-30.8433	-1.41	Jam3	NM_023277.1	Mus musculus junction adhesion molecule 3 (Jam3), mRNA.
scl17649.8_241-S	-30.7114	-1.2	4631423F02Rik	XM_129928.2	Mus musculus RIKEN cDNA 4631423F02 gene (4631423F02Rik), mRNA.
scl020335.2_33-S	-30.6005	-1.17	Sec61g	XM_122171.1	Mus musculus SEC61, gamma subunit (Sec61g), mRNA.
scl0235072.13_139-S	-30.5769	-1.31	39698	NM_009859.2	Mus musculus septin 7 (Sept7), mRNA.
scl0001214.1_23-S	-30.4889	-1.84	Slc25a13	NM_015829.1	Mus musculus solute carrier family 25 (mitochondrial carrier; adenine nucleotide translocator), member 13 (Slc25a13), mRNA.
scl0093762.1_285-S	-30.4807	-1.25	Smarca5	NM_053124.2	Mus musculus SWI/SNF related, matrix associated, actin dependent regulator of chromatin, subfamily a, member 5 (Smarca5), mRNA.
scl50198.3.1_17-S	-30.2003	-1.25	Ndufb10	XM_128594.4	Mus musculus NADH dehydrogenase (ubiquinone) 1 beta subcomplex, 10 (Ndufb10), mRNA.
scl0056284.1_41-S	-30.1982	-1.24	Mrpl19	NM_026490.1	Mus musculus mitochondrial ribosomal protein L19 (Mrpl19), mRNA.
scl37813.3.1_14-S	-30.1314	-1.18	Ddt	NM_010027.1	Mus musculus D-dopachrome tautomerase (Ddt), mRNA.
scl19453.6.2634_3-S	-30.0966	-1.41	A130092J06Rik	NM_175511.2	Mus musculus RIKEN cDNA A130092J06 gene (A130092J06Rik), mRNA.
scl44635.2.1_29-S	-29.7669	-1.19	Mrpl36	NM_053163.1	Mus musculus mitochondrial ribosomal protein L36 (Mrpl36), mRNA.
scl53939.16_446-S	-29.6095	-1.2	Abcb7	XM_356348.1	Mus musculus ATP-binding cassette, sub-family B (MDR/TAP), member 7 (Abcb7), mRNA.
scl42444.40_226-S	-29.4369	-1.36	Garnl1	NM_019994.3	Mus musculus GTPase activating RANGAP domain-like 1 (Garnl1), mRNA.
scl38525.3.714_1-S	-29.4029	-1.27	Ube2n	NM_080560.2	Mus musculus ubiquitin-conjugating enzyme E2N (Ube2n), mRNA.
scl0021983.2_246-S	-29.2532	-1.58	Tpbg	NM_011627.2	Mus musculus trophoblast glycoprotein (Tpbg), mRNA.
scl47326.13.2_27-S	-29.2529	-1.28	Cct5	NM_007637.1	Mus musculus chaperonin subunit 5 (epsilon) (Cct5), mRNA.
scl54521.7.509_3-S	-29.1475	-1.34	Smpx	NM_025357.1	Mus musculus small muscle protein, X-linked (Smpx), mRNA.
scl067529.7_122-S	-28.9179	-1.18	Fgfr1op2	NM_026218.1	Mus musculus FGFR1 oncogene partner 2 (Fgfr1op2), mRNA.
scl33416.4.1_0-S	-28.8195	-1.21	Hspc171	NM_025486.1
scl072429.2_21-S	-28.8016	-1.27	2010203O07Rik	XM_131409.3	Mus musculus RIKEN cDNA 2010203O07 gene (2010203O07Rik), mRNA.
scl017938.7_45-S	-28.7854	-1.26	Naca	NM_013608.2	Mus musculus nascent polypeptide-associated complex alpha polypeptide (Naca), mRNA.
scl0102866.1_231-S	-28.4824	-1.22	Pls3	NM_145629.1	Mus musculus plastin 3 (T-isoform) (Pls3), mRNA.
scl0001148.1_50-S	-28.3539	-1.22	Ing4	NM_133345.1	Mus musculus inhibitor of growth family, member 4 (Ing4), mRNA.
scl29486.14.1_29-S	-28.209	-1.35	D6Wsu163e	NM_138594.2	Mus musculus DNA segment, Chr 6, Wayne State University 163, expressed (D6Wsu163e), mRNA.
scl54227.4_188-S	-28.1852	-1.19	Tmem32	NM_146234.2
scl48278.6.1_15-S	-28.1323	-1.6	Atp5j	NM_016755.2	Mus musculus ATP synthase, H+ transporting, mitochondrial F0 complex, subunit F (Atp5j), mRNA.
scl0054673.1_296-S	-27.9929	-1.22	Sh3glb1	NM_019464.1	Mus musculus SH3-domain GRB2-like B1 (endophilin) (Sh3glb1), mRNA.
scl052690.1_86-S	-27.9929	-1.46	D12Ertd771e	NM_028262.1	Mus musculus DNA segment, Chr 12, ERATO Doi 771, expressed (D12Ertd771e), mRNA.
scl066624.1_138-S	-27.9577	-1.46	5730406I15Rik	NM_025668.1	Mus musculus RIKEN cDNA 5730406I15 gene (5730406I15Rik), mRNA.
scl0212307.7_1-S	-27.7317	-1.2	Mapre2	NM_153058.2	Mus musculus microtubule-associated protein, RP/EB family, member 2 (Mapre2), mRNA.
scl019933.5_3-S	-27.5879	-1.17	Rpl21	NM_019647.3	Mus musculus ribosomal protein L21 (Rpl21), mRNA.
scl31237.29_375-S	-27.5866	-1.2	Tjp1	NM_009386.1	Mus musculus tight junction protein 1 (Tjp1), mRNA.
scl50503.16.1_7-S	-27.5799	-1.41	Spg4	NM_016962	Mus musculus spastic paraplegia 4 homolog (human) (Spg4), mRNA.
scl076784.15_0-S	-27.5782	-1.39	Mtif2	NM_133767.1	Mus musculus mitochondrial translational initiation factor 2 (Mtif2), mRNA.
scl32642.3_586-S	-27.4793	-1.31	1810054O13Rik	NM_026436.1	Mus musculus RIKEN cDNA 1810054O13 gene (1810054O13Rik), mRNA.
scl0021761.2_320-S	-27.395	-1.25	Morf4l1	NM_024431	Mus musculus mortality factor 4 like 1 (Morf4l1), mRNA.
scl00223272.2_246-S	-27.3508	-1.21	Itgbl1	NM_145467.1	Mus musculus integrin, beta-like 1 (Itgbl1), mRNA.
scl072139.1_117-S	-27.1528	-1.38	2610044O15Rik	NM_153780.1	Mus musculus RIKEN cDNA 2610044O15 gene (2610044O15Rik), mRNA.
scl46304.5.1_86-S	-26.8777	-1.33	Mrpl52	NM_026851.1	Mus musculus mitochondrial ribosomal protein L52 (Mrpl52), mRNA.
scl0066421.2_54-S	-26.8283	-1.27	2410004B18Rik	NM_025555.1	Mus musculus RIKEN cDNA 2410004B18 gene (2410004B18Rik), mRNA.
scl0108143.3_63-S	-26.7162	-1.23	Taf9	NM_027139.3	Mus musculus TAF9 RNA polymerase II, TATA box binding protein (TBP)-associated factor (Taf9), mRNA.
scl42591.3.1_5-S	-26.7094	-1.31	Idb2	NM_010496.2	Mus musculus inhibitor of DNA binding 2 (Idb2), mRNA.
scl16816.7.1_32-S	-26.657	-1.24	Fhl2	NM_010212	Mus musculus four and a half LIM domains 2 (Fhl2), mRNA.
scl093739.4_24-S	-26.5538	-1.33	Gabarapl2	NM_026693.2	Mus musculus GABA(A) receptor-associated protein like 2 (Gabarapl2), mRNA.
scl015528.3_20-S	-26.5335	-1.16	Hspe1	NM_008303.2	Mus musculus heat shock protein 1 (chaperonin 10) (Hspe1), mRNA.
scl36607.9.1_1-S	-26.5279	-1.2	Pcolce2	NM_029620.1	Mus musculus procollagen C-endopeptidase enhancer 2 (Pcolce2), mRNA.
scl50134.9_8-S	-26.3463	-1.3	Nudt3	NM_019837.1	Mus musculus nudix (nucleotide diphosphate linked moiety X)-type motif 3 (Nudt3), mRNA.
scl020916.11_281-S	-26.2851	-1.42	Sucla2	XM_127733.2	Mus musculus succinate-Coenzyme A ligase, ADP-forming, beta subunit (Sucla2), mRNA.
scl0002382.1_8-S	-26.2676	-1.42	Ppp2r5e	NM_012024.1	Mus musculus protein phosphatase 2, regulatory subunit B (B56), epsilon isoform (Ppp2r5e), mRNA.
scl21088.14_336-S	-26.2551	-1.22	Ppp2r4	NM_138748.2	Mus musculus protein phosphatase 2A, regulatory subunit B (PR 53) (Ppp2r4), mRNA.
scl46821.2.2_6-S	-26.2327	-1.16	2700088M22Rik	NM_026025	Mus musculus RIKEN cDNA 2700088M22 gene (2700088M22Rik), mRNA.
scl0066365.1_89-S	-26.1982	-1.17	2310015N07Rik	NM_025515.1	Mus musculus RIKEN cDNA 2310015N07 gene (2310015N07Rik), mRNA.
scl21209.20_282-S	-26.0794	-1.27	Yme1l1	NM_013771.2	Mus musculus YME1-like 1 (S. cerevisiae) (Yme1l1), mRNA.
scl0380773.4_2-S	-26.0554	-1.18	1810035L17Rik	XM_354684.1
scl0319757.3_203-S	-26.0284	-1.28	Smo	NM_176996.3	Mus musculus smoothened homolog (Drosophila) (Smo), mRNA.
scl066609.1_124-S	-26.0222	-1.23	Cryzl1	NM_133679.1	Mus musculus crystallin, zeta (quinone reductase)-like 1 (Cryzl1), mRNA.
scl15839.11.1_64-S	-25.9463	-1.27	Ephx1	NM_010145.2	Mus musculus epoxide hydrolase 1, microsomal (Ephx1), mRNA.
scl066477.2_23-S	-25.9147	-1.29	Usmg5	XM_123431.1	Mus musculus upregulated during skeletal muscle growth 5 (Usmg5), mRNA.
scl32205.4_514-S	-25.8665	-1.4	Rpl27a	NM_011975.2	Mus musculus ribosomal protein L27a (Rpl27a), mRNA.
scl013209.11_23-S	-25.8475	-1.41	Ddx6	NM_007841.2	Mus musculus DEAD (Asp-Glu-Ala-Asp) box polypeptide 6 (Ddx6), mRNA.
scl068051.5_64-S	-25.6962	-1.16	Nutf2	NM_026532.2	Mus musculus nuclear transport factor 2 (Nutf2), mRNA.
scl019047.11_32-S	-25.6929	-1.19	Ppp1cc	NM_013636.2	Mus musculus protein phosphatase 1, catalytic subunit, gamma isoform (Ppp1cc), mRNA.
scl28571.9_1-S	-25.3827	-1.38	Sumf1	NM_145937.1
scl019231.6_192-S	-25.3587	-1.34	Ptma	NM_008972.1	Mus musculus prothymosin alpha (Ptma), mRNA.
scl0018484.1_248-S	-25.284	-1.8	Pam	NM_013626.1	Mus musculus peptidylglycine alpha-amidating monooxygenase (Pam), mRNA.
scl0011677.2_223-S	-25.2563	-1.15	Akr1b3	NM_009658.2	Mus musculus aldo-keto reductase family 1, member B3 (aldose reductase) (Akr1b3), mRNA.
scl39118.3_388-S	-25.2478	-1.44	Perp	NM_022032.1	Mus musculus PERP, TP53 apoptosis effector (Perp), mRNA.
scl0277333.1_280-S	-25.2275	-1.31	MGC68323	NM_199472.1	Mus musculus similar to glyceraldehyde-3-phosphate dehydrogenase (phosphorylating) (EC 1.2.1.12) - mouse (MGC68323), mRNA.
scl00218442.1_227-S	-25.1851	-1.57	A130038L21Rik	NM_172588.2	Mus musculus RIKEN cDNA A130038L21 gene (A130038L21Rik), mRNA.
scl000492.1_58-S	-25.1551	-1.43	Smbp	NM_133352.1	Mus musculus SM-11044 binding protein (Smbp), mRNA.
scl0012301.2_7-S	-24.9994	-1.31	Cacybp	NM_009786.1	Mus musculus calcyclin binding protein (Cacybp), mRNA.
scl068024.2_210-S	-24.8476	-1.45	Hist1h2bc	NM_023422.1	Mus musculus histone 1, H2bc (Hist1h2bc), mRNA.
scl45884.3_67-S	-24.7749	-1.34	Lrrc3b	NM_146052.2
scl0230126.1_281-S	-24.7081	-1.31	Shb	XM_131399.4	Mus musculus src homology 2 domain-containing transforming protein B (Shb), mRNA.
scl39291.6_426-S	-24.5094	-1.5	1810057P16Rik	XM_126676.3	Mus musculus RIKEN cDNA 1810057P16 gene (1810057P16Rik), mRNA.
scl0058239.1_184-S	-24.4881	-1.34	Dexi	NM_021428.3	Mus musculus dexamethasone-induced transcript (Dexi), mRNA.
scl48370.15.1_106-S	-24.3363	-1.21	2610528E23Rik	XM_148465.1	Mus musculus RIKEN cDNA 2610528E23 gene (2610528E23Rik), mRNA.
scl00107358.2_164-S	-24.3075	-1.81	Smbp	NM_133352.1	Mus musculus SM-11044 binding protein (Smbp), mRNA.
scl0070082.1_20-S	-24.303	-1.18	2210402C18Rik	NM_027309.1	Mus musculus RIKEN cDNA 2210402C18 gene (2210402C18Rik), mRNA.
scl066448.4_32-S	-24.2686	-1.16	Mrpl20	NM_025570.1	Mus musculus mitochondrial ribosomal protein L20 (Mrpl20), mRNA.
scl34858.4_85-S	-24.2394	-1.21	Slc25a4	XM_134169.4	Mus musculus solute carrier family 25 (mitochondrial carrier; adenine nucleotide translocator), member 4 (Slc25a4), mRNA.
scl0001252.1_55-S	-24.183	-1.19	Hnrpa2b1	NM_016806	Mus musculus heterogeneous nuclear ribonucleoprotein A2/B1 (Hnrpa2b1), transcript variant 2, mRNA.
scl0098221.1_97-S	-24.1402	-1.18	Ga17	NM_145380.1	Mus musculus dendritic cell protein GA17 (Ga17), mRNA.
scl022110.2_300-S	-24.0631	-1.66	Tspyl1	NM_009433.2
scl0121022.3_149-S	-24.0342	-1.16	Mrps6	NM_080456.1	Mus musculus mitochondrial ribosomal protein S6 (Mrps6), mRNA.
scl53699.1.245_256-S	-23.993	-1.45	Kctd12b	NM_175429.3	Mus musculus potassium channel tetramerisation domain containing 12b (Kctd12b), mRNA.
scl0067896.2_111-S	-23.976	-1.18	2610001E17Rik	NM_026439.1	Mus musculus RIKEN cDNA 2610001E17 gene (2610001E17Rik), mRNA.
scl000823.1_23-S	-23.9511	-2.68	Ppil3	NM_027351.1	Mus musculus peptidylprolyl isomerase (cyclophilin)-like 3 (Ppil3), mRNA.
scl16161.8_304-S	-23.8792	-1.16	1700025G04Rik	NM_197990.1	Mus musculus RIKEN cDNA 1700025G04 gene (1700025G04Rik), mRNA.
scl00320981.2_269-S	-23.8216	-1.34	Enpp6	NM_177304.2	Mus musculus ectonucleotide pyrophosphatase/phosphodiesterase 6 (Enpp6), mRNA.
scl0224226.1_58-S	-23.7936	-2.55	D930038M13Rik	XM_359276.1	Mus musculus RIKEN cDNA D930038M13 gene (D930038M13Rik), mRNA.
scl43967.14.2_54-S	-23.7897	-1.51	Auh	NM_016709.1	Mus musculus AU RNA binding protein/enoyl-coenzyme A hydratase (Auh), mRNA.
scl48279.10.1_23-S	-23.6039	-1.23	Mrpl39	NM_017404.2	Mus musculus mitochondrial ribosomal protein L39 (Mrpl39), mRNA.
scl000908.1_4-S	-23.5178	-1.37	Hes6	NM_019479.2	Mus musculus hairy and enhancer of split 6 (Drosophila) (Hes6), mRNA.
scl0026900.1_130-S	-23.5027	-1.44	Ddx3y	NM_012008.1	Mus musculus DEAD (Asp-Glu-Ala-Asp) box polypeptide 3, Y-linked (Ddx3y), mRNA.
scl34676.6_69-S	-23.4725	-1.21	Abhd8	NM_022419.1	Mus musculus abhydrolase domain containing 8 (Abhd8), mRNA.
scl015331.1_246-S	-23.4725	-1.29	Hmgn2	NM_016957.2	Mus musculus high mobility group nucleosomal binding domain 2 (Hmgn2), mRNA.
scl0066882.1_105-S	-23.3678	-1.16	Bzw1	NM_025824.2	Mus musculus basic leucine zipper and W2 domains 1 (Bzw1), mRNA.
scl0070396.1_30-S	-23.3573	-1.21	2210409M21Rik	NM_133728.2	Mus musculus RIKEN cDNA 2210409M21 gene (2210409M21Rik), mRNA.
scl072692.1_23-S	-23.2096	-1.23	2810036L13Rik	NM_144802.2	Mus musculus RIKEN cDNA 2810036L13 gene (2810036L13Rik), mRNA.
scl00268996.2_185-S	-23.1743	-1.21	Ss18	NM_009280.1	Mus musculus synovial sarcoma translocation, Chromosome 18 (Ss18), mRNA.
scl0068797.1_101-S	-23.1741	-1.71	Pdgfrl	NM_026840.2	Mus musculus platelet-derived growth factor receptor-like (Pdgfrl), mRNA.
scl44185.3.1_24-S	-23.1665	-1.17	Them2	NM_025790.1	Mus musculus thioesterase superfamily member 2 (Them2), mRNA.
scl44239.8_168-S	-23.1174	-1.27	Zfp307	NM_023685.2
scl39445.1.46_133-S	-23.0681	-1.19	Tex2	XM_203370.3	Mus musculus testis expressed gene 2 (Tex2), mRNA.
scl0068198.2_271-S	-23.0484	-1.22	Ndufb2	NM_026612.1	Mus musculus NADH dehydrogenase (ubiquinone) 1 beta subcomplex, 2 (Ndufb2), mRNA.
scl42561.14.1_88-S	-23.0032	-1.16	Dld	NM_007861.2	Mus musculus dihydrolipoamide dehydrogenase (Dld), mRNA.
scl0067096.2_233-S	-22.8356	-1.34	1810037K07Rik	NM_025962.1	Mus musculus RIKEN cDNA 1810037K07 gene (1810037K07Rik), mRNA.
scl020910.1_1-S	-22.8353	-1.2	Stxbp1	NM_009295.1	Mus musculus syntaxin binding protein 1 (Stxbp1), mRNA.
scl38167.5_407-S	-22.7989	-1.99	3110003A17Rik	XM_125510.2	Mus musculus RIKEN cDNA 3110003A17 gene (3110003A17Rik), mRNA.
scl067437.2_28-S	-22.7804	-1.16	Ssr3	NM_026155.1	Mus musculus signal sequence receptor, gamma (Ssr3), mRNA.
scl0004188.1_86-S	-22.7481	-1.58	Zfp326	NM_018759.1	Mus musculus zinc finger protein 326 (Zfp326), mRNA.
scl011740.4_112-S	-22.7475	-1.14	Slc25a5	NM_007451.2	Mus musculus solute carrier family 25 (mitochondrial carrier; adenine nucleotide translocator), member 5 (Slc25a5), mRNA.
scl34280.9.1_28-S	-22.7399	-1.28	2310061C15Rik	NM_026844.2
scl0012928.2_60-S	-22.7037	-1.39	Crk	NM_133656.2	Mus musculus v-crk sarcoma virus CT10 oncogene homolog (avian) (Crk), mRNA.
scl36833.9.1_209-S	-22.6539	-1.37	Rpl4	NM_024212.2	Mus musculus ribosomal protein L4 (Rpl4), mRNA.
scl29872.10.1_133-S	-22.6305	-1.37	Suclg1	NM_019879.1	Mus musculus succinate-CoA ligase, GDP-forming, alpha subunit (Suclg1), mRNA.
scl019946.1_13-S	-22.6265	-1.41	Rpl30	NM_009083.2	Mus musculus ribosomal protein L30 (Rpl30), mRNA.
scl0019684.1_297-S	-22.5981	-1.24	Rdx	NM_009041.1	Mus musculus radixin (Rdx), mRNA.
scl000050.1_4-S	-22.5907	-1.22	Gpr124	NM_054044.1	Mus musculus G protein-coupled receptor 124 (Gpr124), mRNA.
scl19139.14_223-S	-22.5224	-1.26	Waspip	NM_153138.2	Mus musculus Wiskott-Aldrich syndrome protein interacting protein (Waspip), mRNA.
scl068087.1_272-S	-22.4988	-1.16	6720485C15Rik	NM_026551.2	Mus musculus RIKEN cDNA 6720485C15 gene (6720485C15Rik), mRNA.
scl00217944.1_86-S	-22.488	-1.31	Rapgef5	NM_175930.2	Mus musculus Rap guanine nucleotide exchange factor (GEF) 5 (Rapgef5), mRNA.
scl17027.7_391-S	-22.4834	-1.3	Cd34	NM_133654.1	Mus musculus CD34 antigen (Cd34), mRNA.
scl067371.1_2-S	-22.4409	-1.3	2410016F19Rik	NM_026113.2	Mus musculus RIKEN cDNA 2410016F19 gene (2410016F19Rik), mRNA.
scl054127.2_67-S	-22.2939	-1.14	Rps28	NM_016844.1	Mus musculus ribosomal protein S28 (Rps28), mRNA.
scl014745.1_6-S	-22.2911	-1.24	Edg2	NM_010336	Mus musculus endothelial differentiation, lysophosphatidic acid G-protein-coupled receptor, 2 (Edg2), mRNA.
scl022017.1_28-S	-22.1304	-1.88	Tpmt	NM_016785	Mus musculus thiopurine methyltransferase (Tpmt), mRNA.
scl36760.13.1_118-S	-22.046	-1.14	Anxa2	NM_007585.2	Mus musculus annexin A2 (Anxa2), mRNA.
scl38868.13.1_10-S	-21.9807	-1.14	Pyp	NM_026438.2	Mus musculus pyrophosphatase (Pyp), mRNA.
scl00216725.1_271-S	-21.9561	-1.27	Adamts2	NM_175643.1	Mus musculus a disintegrin-like and metalloprotease (reprolysin type) with thrombospondin type 1 motif, 2 (Adamts2), mRNA.
scl35194.5_5-S	-21.9538	-1.2	Hig1	NM_019814.2	Mus musculus hypoxia induced gene 1 (Hig1), mRNA.
scl27135.7_243-S	-21.7853	-1.41	Bcl7b	NM_009745.1	Mus musculus B-cell CLL/lymphoma 7B (Bcl7b), mRNA.
scl055980.1_58-S	-21.7633	-1.29	Impa1	NM_018864.3	Mus musculus inositol (myo)-1(or 4)-monophosphatase 1 (Impa1), mRNA.
scl013590.4_108-S	-21.7379	-1.58	Leftb	NM_010094.2	Mus musculus left-right determination, factor B (Leftb), mRNA.
scl0002964.1_2-S	-21.678	-1.44	Sh3kbp1	NM_021389.3	Mus musculus SH3-domain kinase binding protein 1 (Sh3kbp1), mRNA.
scl41197.5.1_16-S	-21.6773	-1.17	0610009H04Rik	NM_018854.3	Mus musculus RIKEN cDNA 0610009H04 gene (0610009H04Rik), mRNA.
scl0110960.1_77-S	-21.666	-1.18	Tars	NM_033074.2	Mus musculus threonyl-tRNA synthetase (Tars), mRNA.
scl46000.3_481-S	-21.6532	-1.34	Ndfip2	NM_029561.1	Mus musculus Nedd4 family interacting protein 2 (Ndfip2), mRNA.
scl43487.1.19_98-S	-21.6248	-1.27	Hspb3	NM_019960.1	Mus musculus heat shock protein 3 (Hspb3), mRNA.
scl54116.7.1_56-S	-21.6221	-1.28	Mtcp1	NM_010839.2	Mus musculus mature T-cell proliferation 1 (Mtcp1), mRNA.
scl015959.2_27-S	-21.5614	-2.74	Ifit3	NM_010501.1	Mus musculus interferon-induced protein with tetratricopeptide repeats 3 (Ifit3), mRNA.
scl0069556.1_196-S	-21.4719	-1.23	2310022M17Rik	XM_126071.2	Mus musculus RIKEN cDNA 2310022M17 gene (2310022M17Rik), mRNA.
scl0093687.1_199-S	-21.4546	-2.57	Csnk1a1	NM_146087.1	Mus musculus casein kinase 1, alpha 1 (Csnk1a1), mRNA.
scl19106.4.1_16-S	-21.445	-1.23	Fkbp7	NM_010222.1	Mus musculus FK506 binding protein 7 (Fkbp7), mRNA.
scl25188.13.1_0-S	-21.4111	-1.22	C8b	NM_133882.1	Mus musculus complement component 8, beta subunit (C8b), mRNA.
scl028071.4_2-S	-21.3942	-1.36	Twistnb	NM_172253.1	Mus musculus TWIST neighbor (Twistnb), mRNA.
scl35398.12.2_77-S	-21.2942	-1.35	Alas1	NM_020559.1	Mus musculus aminolevulinic acid synthase 1 (Alas1), mRNA.
scl0245688.12_1-S	-21.2544	-1.14	Rbbp7	NM_009031.2	Mus musculus retinoblastoma binding protein 7 (Rbbp7), mRNA.
scl015903.3_124-S	-21.2538	-1.24	Idb3	NM_008321.1	Mus musculus inhibitor of DNA binding 3 (Idb3), mRNA.
scl39554.8_358-S	-21.0846	-1.14	Rab5c	NM_024456	Mus musculus RAB5C, member RAS oncogene family (Rab5c), mRNA.
scl21948.4.1_81-S	-21.0784	-1.23	Rga	NM_009057.1	Mus musculus recombination activating gene 1 gene activation (Rga), mRNA.
scl019951.1_25-S	-21.066	-1.16	Rpl32	NM_172086	Mus musculus ribosomal protein L32 (Rpl32), mRNA.
scl0017692.2_146-S	-21.0447	-1.23	Msl31	NM_010832.2	Mus musculus male-specific lethal-3 homolog 1 (Drosophila) (Msl31), mRNA.
scl014828.8_22-S	-21.0111	-1.22	Hspa5	NM_022310.2	Mus musculus heat shock 70kD protein 5 (glucose-regulated protein) (Hspa5), mRNA.
scl40203.12_25-S	-20.9888	-1.54	Sparc	NM_009242	Mus musculus secreted acidic cysteine rich glycoprotein (Sparc), mRNA.
scl43410.8_467-S	-20.9847	-1.22	1110057K04Rik	NM_172401.2	Mus musculus RIKEN cDNA 1110057K04 gene (1110057K04Rik), mRNA.
scl40213.8_306-S	-20.9381	-1.26	2810404F18Rik	NM_178626.1
scl066101.2_17-S	-20.7974	-1.17	Ppih	NM_028677	Mus musculus peptidyl prolyl isomerase H (Ppih), mRNA.
scl54291.11_376-S	-20.719	-1.16	Zdhhc9	NM_172465.1	Mus musculus zinc finger, DHHC domain containing 9 (Zdhhc9), mRNA.
scl20874.15.4_12-S	-20.7137	-1.15	Psmd14	NM_021526	Mus musculus proteasome (prosome, macropain) 26S subunit, non-ATPase, 14 (Psmd14), mRNA.
scl0021413.1_300-S	-20.7088	-1.14	Tcf4	NM_013685.1	Mus musculus transcription factor 4 (Tcf4), mRNA.
scl23508.1.1_311-S	-20.6726	-1.14	Kif1b	NM_207682.1	Mus musculus kinesin family member 1B (Kif1b), transcript variant 1, mRNA.
scl00040.1_6-S	-20.6179	-1.27	Mef2a	NM_013597.2	Mus musculus myocyte enhancer factor 2A (Mef2a), transcript variant 1, mRNA.
scl0017184.1_26-S	-20.6056	-1.89	Matr3	NM_010771.3	Mus musculus matrin 3 (Matr3), mRNA.
scl0067089.2_186-S	-20.5469	-1.2	Psmc6	NM_025959.2	Mus musculus proteasome (prosome, macropain) 26S subunit, ATPase, 6 (Psmc6), mRNA.
scl014423.12_13-S	-20.5328	-1.85	Galnt1	NM_013814.2	Mus musculus UDP-N-acetyl-alpha-D-galactosamine:polypeptide N-acetylgalactosaminyltransferase 1 (Galnt1), mRNA.
scl069178.1_5-S	-20.5065	-1.19	Snx5	NM_024225.2	Mus musculus sorting nexin 5 (Snx5), mRNA.
scl29171.13.1_11-S	-20.4884	-1.35	Chchd3	NM_025336.1	Mus musculus coiled-coil-helix-coiled-coil-helix domain containing 3 (Chchd3), mRNA.
scl0001062.1_67-S	-20.4851	-1.22	Cnot4	NM_016877.2	Mus musculus CCR4-NOT transcription complex, subunit 4 (Cnot4), mRNA.
scl0003527.1_242-S	-20.4584	-1.18	Ddx6	NM_007841.2	Mus musculus DEAD (Asp-Glu-Ala-Asp) box polypeptide 6 (Ddx6), mRNA.
scl066979.1_124-S	-20.4471	-1.16	Pole4	NM_025882.1	Mus musculus polymerase (DNA-directed), epsilon 4 (p12 subunit) (Pole4), mRNA.
scl0104923.5_14-S	-20.3779	-1.15	AL024210	NM_134052.1	Mus musculus expressed sequence AL024210 (AL024210), mRNA.
scl24996.7.1_210-S	-20.364	-1.67	Heyl	NM_013905.2	Mus musculus hairy/enhancer-of-split related with YRPW motif-like (Heyl), mRNA.
scl022666.6_141-S	-20.3631	-1.18	Zfp161	NM_009547.2	Mus musculus zinc finger protein 161 (Zfp161), mRNA.
scl52780.10_0-S	-20.2979	-1.31	Slc3a2	NM_008577.2	Mus musculus solute carrier family 3 (activators of dibasic and neutral amino acid transport), member 2 (Slc3a2), mRNA.
scl030963.1_56-S	-20.2758	-1.45	Ptpla	NM_013935.1	Mus musculus protein tyrosine phosphatase-like (proline instead of catalytic arginine), member a (Ptpla), mRNA.
scl31978.3.3_6-S	-20.2364	-1.23	5730458D16Rik	NM_177609	Mus musculus RIKEN cDNA 5730458D16 gene (5730458D16Rik), mRNA.
scl15745.2.1_5-S	-20.2089	-1.26	G0s2	NM_008059.1	Mus musculus G0/G1 switch gene 2 (G0s2), mRNA.
scl0013171.2_124-S	-20.1775	-1.14	Dbt	NM_010022.1	Mus musculus dihydrolipoamide branched chain transacylase E2 (Dbt), mRNA.
scl45932.17_232-S	-20.1287	-1.19	Tm9sf2	NM_080556.2	Mus musculus transmembrane 9 superfamily member 2 (Tm9sf2), mRNA.
scl33728.21.1_0-S	-20.0818	-1.18	Comp	NM_016685	Mus musculus cartilage oligomeric matrix protein (Comp), mRNA.
scl41358.1_245-S	-20.0804	-1.13	1810027O10Rik	XM_109683.4	Mus musculus RIKEN cDNA 1810027O10 gene (1810027O10Rik), mRNA.
scl017993.1_123-S	-20.0652	-1.13	Ndufs4	NM_010887.1	Mus musculus NADH dehydrogenase (ubiquinone) Fe-S protein 4 (Ndufs4), mRNA.
scl067454.6_320-S	-20.0622	-1.3	1200009F10Rik	NM_026166.1	Mus musculus RIKEN cDNA 1200009F10 gene (1200009F10Rik), mRNA.
scl0230866.24_27-S	-20.0613	-1.36	C230096C10Rik	NM_146157.2	Mus musculus RIKEN cDNA C230096C10 gene (C230096C10Rik), mRNA.
scl55039.15_103-S	-20.0555	-1.15	Ddx3x	NM_010028	Mus musculus DEAD/H (Asp-Glu-Ala-Asp/His) box polypeptide 3, X-linked (Ddx3x), mRNA.
scl50229.6.1_24-S	-20.0337	-1.14	Tceb2	NM_026305.1	Mus musculus transcription elongation factor B (SIII), polypeptide 2 (Tceb2), mRNA.
scl28744.16_312-S	-20.0033	-1.17	Anxa4	NM_013471	Mus musculus annexin A4 (Anxa4), mRNA.
