# Supplementary material for: Differential transcriptomic profiles effected by oil palm phenolics indicate novel health outcomes
Source: BMC Genomics. 2011 Aug 25;12:432. doi: 10.1186/1471-2164-12-432 (PMC3175228; doi:10.1186/1471-2164-12-432)
Supplement: Additional file 3 — List of GenMAPPs and gene ontologies significantly changed in the liver, spleen and heart by OPP. All GenMAPPs and gene ontologies had Permuted P Values of less than 0.01, Numbers of Genes Changed of more than or equal to 2 and Z Scores of more than 2. [file 1471-2164-12-432-S3.XLS]

## Sheet: Liver
UP-REGULATED - GENMAPP (TREATMENT VERSUS CONTROL)
No.	MAPP Name		Number	Number	Number	Percent	Percent	Z	Permuted
			Changed	Measured	on MAPP	Changed	Present	Score	P Value
1	Mm_Fatty_Acid_Beta_Oxidation_2_BiGCaT		3	6	6	50	100	8.137	0
2	Mm_Complement_Activation_Classical		4	15	16	26.6667	93.75	6.602	0
3	Mm_Mitochondrial_fatty_acid_betaoxidation		4	16	16	25	100	6.356	0
4	Mm_Fatty_acid_metabolism		7	51	66	13.7255	77.2727	5.778	0
5	Mm_Valine_leucine_and_isoleucine_degradation		4	27	44	14.8148	61.3636	4.586	0
6	Mm_Complement_and_Coagulation_Cascades_KEGG		6	60	62	10	96.7742	4.259	0
7	Mm_Fatty_Acid_Beta_Oxidation_3_BiGCaT		3	8	8	37.5	100	6.944	0.001
8	Mm_Translation_Factors		6	49	50	12.2449	98	4.94	0.001
9	Mm_Synthesis_and_Degradation_of_Ketone_Bodies_KEGG		2	4	4	50	100	6.642	0.002
10	Mm_Butanoate_metabolism		4	26	69	15.3846	37.6812	4.702	0.002
11	Mm_Unsaturated_Fatty_Acid_Beta_Oxidation_BiGCaT		2	6	6	33.3333	100	5.304	0.003
12	Mm_Fatty_Acid_Beta_Oxidation_Meta_BiGCaT		4	31	32	12.9032	96.875	4.176	0.003
13	Mm_2-Tissues-Internal_Organs		11	187	202	5.88235	92.5743	3.642	0.003
14	Mm_Tyrosine_metabolism		4	32	82	12.5	39.0244	4.085	0.008
15	Mm_Fatty_Acid_Beta_Oxidation_1_BiGCaT		3	26	27	11.5385	96.2963	3.338	0.008
UP-REGULATED - GENE ONTOLOGY (TREATMENT VERSUS CONTROL)
No.	GO Name	GO	Number	Number	Number	Percent	Percent	Z	Permuted
		Type	Changed	Measured	in GO	Changed	Present	Score	P Value
1	acetyl-CoA C-acyltransferase activity	F	2	3	3	66.6667	100	11.042	0
2	mitochondrion	C	35	730	822	4.79452	88.8078	10.03	0
3	lysophospholipase activity	F	2	4	4	50	100	9.511	0
4	cytoplasm	C	85	3488	3969	2.43693	87.8811	8.976	0
5	mitochondrial inner membrane	C	16	232	275	6.89655	84.3636	8.693	0
6	acetyl-CoA C-acetyltransferase activity	F	2	5	5	40	100	8.461	0
7	catalytic activity	F	94	4696	5420	2.0017	86.6421	7.512	0
8	oxidoreductase activity	F	26	663	775	3.92157	85.5484	7.301	0
9	acyl-CoA dehydrogenase activity	F	3	16	16	18.75	100	6.876	0
10	unspecific monooxygenase activity	F	4	31	34	12.9032	91.1765	6.409	0
11	complement activation	P	4	32	35	12.5	91.4286	6.29	0
12	microsome	C	9	138	148	6.52174	93.2432	6.253	0
13	fatty acid metabolism	P	9	156	164	5.76923	95.1219	5.734	0
14	monooxygenase activity	F	7	105	128	6.66667	82.0312	5.593	0
15	electron transport	P	15	386	461	3.88601	83.731	5.448	0
16	endoplasmic reticulum	C	18	529	561	3.40265	94.2959	5.309	0
17	metabolism	P	104	6721	7938	1.54739	84.6687	5.151	0
18	intracellular	C	105	6945	8118	1.51188	85.5506	4.915	0
19	iron ion binding	F	10	250	293	4	85.3242	4.54	0
20	lipid metabolism	P	17	581	616	2.92599	94.3182	4.435	0
21	protein transport	P	16	590	654	2.71186	90.2141	3.955	0
22	hydrolase activity	F	37	1931	2234	1.91611	86.4369	3.874	0
23	protein complex	C	34	1754	2202	1.93843	79.6549	3.764	0
24	protein biosynthesis	P	15	588	801	2.55102	73.4082	3.561	0
25	eukaryotic translation initiation factor 3 complex	C	2	5	5	40	100	8.461	0.001
26	proteasome regulatory particle (sensu Eukaryota)	C	2	6	7	33.3333	85.7143	7.682	0.001
27	complement activation\, classical pathway	P	3	22	25	13.6364	88	5.732	0.001
28	membrane fraction	C	18	588	630	3.06122	93.3333	4.788	0.001
29	translational initiation	P	4	58	72	6.89655	80.5556	4.321	0.001
30	transport	P	43	2545	2884	1.68959	88.2455	3.338	0.001
31	innate immune response	P	4	57	58	7.01754	98.2759	4.372	0.002
32	humoral defense mechanism (sensu Vertebrata)	P	5	93	101	5.37634	92.0792	4.048	0.002
33	translation initiation factor activity	F	4	66	86	6.06061	76.7442	3.949	0.002
34	heme binding	F	6	143	175	4.1958	81.7143	3.65	0.003
35	protein serine/threonine phosphatase activity	F	3	33	36	9.09091	91.6667	4.483	0.006
36	Golgi stack	C	9	290	310	3.10345	93.5484	3.398	0.007
37	GTP binding	F	9	301	335	2.99003	89.8508	3.27	0.007
38	intracellular protein transport	P	11	416	463	2.64423	89.8488	3.165	0.007
39	cytosol	C	9	345	383	2.6087	90.0783	2.81	0.008
40	serine esterase activity	F	3	33	34	9.09091	97.0588	4.483	0.009
41	translation elongation factor activity	F	3	34	37	8.82353	91.8919	4.399	0.009
DOWN-REGULATED - GENMAPP (TREATMENT VERSUS CONTROL)
No.	MAPP Name		Number	Number	Number	Percent	Percent	Z	Permuted
			Changed	Measured	on MAPP	Changed	Present	Score	P Value
1	Mm_Cholesterol_Biosynthesis		5	15	15	33.3333	100	17.506	0
DOWN-REGULATED - GENE ONTOLOGY (TREATMENT VERSUS CONTROL)
No.	GO Name	GO	Number	Number	Number	Percent	Percent	Z	Permuted
		Type	Changed	Measured	in GO	Changed	Present	Score	P Value
1	cholesterol biosynthesis	P	3	20	22	15	90.9091	11.176	0
2	cholesterol metabolism	P	4	57	59	7.01754	96.6102	8.601	0
3	metabolism	P	36	6719	7938	0.535794	84.6435	3.602	0
4	DNA binding	F	13	1716	2012	0.757576	85.2883	3.095	0
5	chromatin	C	4	138	217	2.89855	63.5945	5.135	0.001
6	transcription corepressor activity	F	3	105	110	2.85714	95.4545	4.402	0.008
7	nucleosome	C	2	54	115	3.7037	46.9565	4.213	0.008
8	transcription regulator activity	F	10	1255	1384	0.796813	90.6792	2.849	0.008

## Sheet: Spleen
UP-REGULATED - GENMAPP (TREATMENT VERSUS CONTROL)
No.	MAPP Name		Number	Number	Number	Percent	Percent	Z	Permuted
			Changed	Measured	on MAPP	Changed	Present	Score	P Value
1	Mm_IL-3_NetPath_15		7	95	96	7.36842	98.9583	6.427	0
2	Mm_Prostaglandin_synthesis_regulation		4	31	31	12.9032	100	6.796	0.001
3	Mm_IL-9_NetPath_20		3	23	24	13.0435	95.8333	5.917	0.001
4	Mm_IL-1_NetPath_13		3	37	37	8.10811	100	4.444	0.005
5	Mm_Blood_Clotting_Cascade		2	18	18	11.1111	100	4.394	0.009
UP-REGULATED - GENE ONTOLOGY (TREATMENT VERSUS CONTROL)
No.	GO Name	GO	Number	Number	Number	Percent	Percent	Z	Permuted
		Type	Changed	Measured	in GO	Changed	Present	Score	P Value
1	thrombin receptor activity	F	3	5	5	60	100	16.762	0
2	blood coagulation	P	11	73	74	15.0685	98.6487	15.611	0
3	platelet activation	P	3	13	14	23.0769	92.8571	10.221	0
4	response to wounding	P	13	389	406	3.3419	95.8128	6.84	0
5	cell adhesion	P	12	550	587	2.18182	93.6968	4.678	0
6	glyceraldehyde-3-phosphate dehydrogenase (phosphorylating) activity	F	2	6	26	33.3333	23.0769	10.114	0.001
7	prostaglandin biosynthesis	P	2	7	7	28.5714	100	9.334	0.001
8	actin binding	F	6	207	230	2.89855	90	4.147	0.001
9	calcium ion binding	F	12	740	812	1.62162	91.133	3.489	0.001
10	glucose transporter activity	F	2	12	14	16.6667	85.7143	7.015	0.003
11	tumor necrosis factor receptor binding	F	2	20	20	10	100	5.293	0.003
12	fatty acid metabolism	P	5	156	164	3.20513	95.1219	4.08	0.005
13	MAP kinase activity	F	2	14	14	14.2857	100	6.453	0.006
14	sugar binding	F	5	173	187	2.89017	92.5134	3.773	0.007
15	focal adhesion	C	2	24	26	8.33333	92.3077	4.767	0.008
DOWN-REGULATED - GENMAPP (TREATMENT VERSUS CONTROL)
No.	MAPP Name		Number	Number	Number	Percent	Percent	Z	Permuted
			Changed	Measured	on MAPP	Changed	Present	Score	P Value
1	Mm_Nitrogen_metabolism		2	14	72	14.2857	19.4444	6.925	0.003
2	Mm_Statin_Pathway_PharmGKB		2	19	20	10.5263	95	5.862	0.004
3	Mm_IL-9_NetPath_20		2	23	24	8.69565	95.8333	5.268	0.007
DOWN-REGULATED - GENE ONTOLOGY (TREATMENT VERSUS CONTROL)
No.	GO Name	GO	Number	Number	Number	Percent	Percent	Z	Permuted
		Type	Changed	Measured	in GO	Changed	Present	Score	P Value
1	DNA replication	P	4	145	160	2.75862	90.625	5.783	0
2	unfolded protein binding	F	4	146	159	2.73973	91.8239	5.759	0
3	protein complex	C	11	1751	2202	0.628212	79.5186	3.055	0.003
4	damaged DNA binding	F	2	34	36	5.88235	94.4444	6.294	0.004
5	perinuclear region	C	2	37	40	5.40541	92.5	6.008	0.004
6	ATPase activity	F	4	312	360	1.28205	86.6667	3.467	0.006

## Sheet: Heart
UP-REGULATED - GENMAPP (TREATMENT VERSUS CONTROL)
No.	MAPP Name		Number	Number	Number	Percent	Percent	Z	Permuted
			Changed	Measured	on MAPP	Changed	Present	Score	P Value
1	Mm_Glutathione_metabolism		3	22	23	13.6364	95.6522	4.558	0.004
2	Mm_Translation_Factors		4	49	50	8.16327	98	3.728	0.005
3	Mm_Butanoate_metabolism		3	26	69	11.5385	37.6812	4.096	0.006
UP-REGULATED - GENE ONTOLOGY (TREATMENT VERSUS CONTROL)
No.	GO Name	GO	Number	Number	Number	Percent	Percent	Z	Permuted
		Type	Changed	Measured	in GO	Changed	Present	Score	P Value
1	acyl-CoA metabolism	P	4	13	13	30.7692	100	9.729	0
2	mitochondrion	C	28	730	822	3.83562	88.8078	6.628	0
3	cytoplasm	C	72	3484	3969	2.06659	87.7803	5.248	0
4	endosome	C	6	96	104	6.25	92.3077	4.517	0
5	fatty acid metabolism	P	8	156	164	5.12821	95.1219	4.484	0
6	mitochondrial inner membrane	C	10	232	275	4.31034	84.3636	4.337	0.001
7	lipid metabolism	P	17	581	616	2.92599	94.3182	3.84	0.001
8	carrier activity	F	11	332	378	3.31325	87.8307	3.529	0.001
9	aldehyde dehydrogenase (NAD) activity	F	2	6	7	33.3333	85.7143	7.181	0.002
10	inorganic anion exchanger activity	F	2	8	8	25	100	6.141	0.002
11	peroxisome	C	5	68	71	7.35294	95.7746	4.63	0.002
12	nitric oxide mediated signal transduction	P	2	7	7	28.5714	100	6.607	0.003
13	zinc ion homeostasis	P	2	7	7	28.5714	100	6.607	0.003
14	negative regulation of cyclin dependent protein kinase activity	P	2	7	10	28.5714	70	6.607	0.003
15	magnesium ion binding	F	9	253	273	3.55731	92.674	3.429	0.003
16	intracellular	C	106	6933	8118	1.52892	85.4028	3.276	0.003
17	long-chain-fatty-acid-CoA ligase activity	F	2	10	12	20	83.3333	5.423	0.004
18	electron transporter activity	F	7	175	195	4	89.7436	3.382	0.004
19	catalytic activity	F	77	4686	5420	1.64319	86.4576	3.237	0.004
20	Golgi organization and biogenesis	P	2	9	9	22.2222	100	5.753	0.008
21	acetyl-CoA metabolism	P	3	34	34	8.82353	100	4.053	0.008
22	translation initiation factor activity	F	4	66	86	6.06061	76.7442	3.601	0.009
DOWN-REGULATED - GENMAPP (TREATMENT VERSUS CONTROL)
No.	MAPP Name		Number	Number	Number	Percent	Percent	Z	Permuted
			Changed	Measured	on MAPP	Changed	Present	Score	P Value
1	Mm_Citrate_cycle_TCA_cycle_		4	14	27	28.5714	51.8518	6.435	0
2	Mm_Electron_Transport_Chain		9	66	83	13.6364	79.5181	6.04	0
3	Mm_Krebs-TCA_Cycle		5	29	29	17.2414	100	5.264	0
4	Mm_Ribosomal_Proteins		8	78	80	10.2564	97.5	4.601	0.001
5	Mm_Pyruvate_metabolism		4	27	79	14.8148	34.1772	4.249	0.004
6	Mm_mRNA_processing_binding_Reactome		19	426	551	4.46009	77.314	2.961	0.006
DOWN-REGULATED - GENE ONTOLOGY (TREATMENT VERSUS CONTROL)
No.	GO Name	GO	Number	Number	Number	Percent	Percent	Z	Permuted
		Type	Changed	Measured	in GO	Changed	Present	Score	P Value
1	mitochondrion	C	38	730	822	5.20548	88.8078	7.44	0
2	structural constituent of ribosome	F	16	183	354	8.74317	51.6949	7.361	0
3	cytoplasm	C	108	3484	3969	3.09989	87.7803	7.188	0
4	ribosome	C	15	176	345	8.52273	51.0145	6.991	0
5	NADH dehydrogenase (ubiquinone) activity	F	5	27	39	18.5185	69.2308	6.725	0
6	intracellular	C	169	6934	8118	2.43727	85.4151	6.341	0
7	ribonucleoprotein complex	C	21	355	550	5.91549	64.5455	6.163	0
8	mitochondrial inner membrane	C	16	232	275	6.89655	84.3636	6.12	0
9	tricarboxylic acid cycle	P	4	24	24	16.6667	100	5.641	0
10	proteasome complex (sensu Eukaryota)	C	5	37	42	13.5135	88.0952	5.53	0
11	protein complex	C	58	1751	2202	3.31239	79.5186	5.472	0
12	RNA binding	F	20	466	548	4.29185	85.0365	4.347	0
13	protein biosynthesis	P	23	588	801	3.91156	73.4082	4.179	0
14	structural molecule activity	F	23	632	893	3.63924	70.7727	3.801	0
15	NADH dehydrogenase activity	F	5	31	43	16.129	72.093	6.182	0.001
16	mitochondrial electron transport\, NADH to ubiquinone	P	3	14	25	21.4286	56	5.679	0.001
17	peptidyl-prolyl cis-trans isomerase activity	F	4	30	36	13.3333	83.3333	4.902	0.001
18	ATPase activity	F	14	312	360	4.48718	86.6667	3.806	0.001
19	metabolism	P	141	6706	7938	2.10259	84.4797	3.289	0.001
20	mitochondrial large ribosomal subunit	C	3	12	14	25	85.7143	6.21	0.002
21	hydrogen-transporting ATP synthase activity\, rotational mechanism	F	5	43	56	11.6279	76.7857	5.009	0.002
22	hydrogen-transporting ATPase activity\, rotational mechanism	F	5	45	58	11.1111	77.5862	4.857	0.002
23	ATP synthesis coupled proton transport	P	5	45	60	11.1111	75	4.857	0.002
24	proton-transporting two-sector ATPase complex	C	5	47	61	10.6383	77.0492	4.715	0.002
25	negative regulation of transcription factor activity	P	2	5	6	40	83.3333	6.59	0.004
26	chromatin assembly or disassembly	P	7	113	180	6.19469	62.7778	3.677	0.004
27	nucleoside-triphosphatase activity	F	17	498	565	3.41365	88.1416	2.964	0.004
28	mitochondrial genome maintenance	P	2	6	6	33.3333	100	5.962	0.005
29	cytosol	C	13	344	383	3.77907	89.8172	2.978	0.005
30	proton-transporting ATP synthase complex\, coupling factor F(o)	C	2	8	13	25	61.5385	5.07	0.007
31	heme biosynthesis	P	2	11	11	18.1818	100	4.204	0.009
